# Supplementary material for: Genetic mechanisms of bone digestion and nutrient absorption in the bone-eating worm Osedax japonicus inferred from transcriptome and gene expression analyses
Source: BMC Evol Biol. 2017 Jan 13;17:17. doi: 10.1186/s12862-016-0844-4 (PMC5237233; doi:10.1186/s12862-016-0844-4)
Supplement: Additional file 2: Table S1. — Summary of the transcriptome analysis. (XLSX 41 kb) [file 12862_2016_844_MOESM2_ESM.xlsx]

## Sheet: Sheet1
Table S1. Raw data statistics of Oseadax japonicus transcriptome
Sample name	Number of clean reads	Clean nucleotides	Q20 percentage
Male + larva	67009452	6030850680	98.26
Female trunk	66703848	6003346320	98.26
Female root	66809818	6012883620	98.16
Assenmly data statistics
Total number of raw reads	Number of trinity contigs	Average length (bp)	Total nucleotides	contig N50	Functional known (BLASTX vs UniprotKB, <1e-10)
200523118	38913	674.4	26243077	1383	11263
