# Supplementary material for: Genetic mechanisms of bone digestion and nutrient absorption in the bone-eating worm Osedax japonicus inferred from transcriptome and gene expression analyses
Source: BMC Evol Biol. 2017 Jan 13;17:17. doi: 10.1186/s12862-016-0844-4 (PMC5237233; doi:10.1186/s12862-016-0844-4)
Supplement: Additional file 4: Table S2. — List of the root specific transcriptome. (XLSX 61 kb) [file 12862_2016_844_MOESM4_ESM.xlsx]

## Sheet: Oj_rootSP_seq1_FPKM1.uniprotbla
Table S2. List of root specific genes
Subcomponent ID	Uniprot BLASTX subject (<1e-10)	raw count: larva + male	raw count: trunk	raw count: root	FPKM: larva + male	FPKM: trunk	FPKM: root	evalue	GO (GOID)	GO name
comp30196_c0_seq1	sp|Q9JLI3|MMEL1_MOUSE_Membrane_metallo-endopeptidase-like_1_OS=Mus_musculus_GN=Mmel1_PE=1_SV=1	49	67	66671.6	0.71	0.97	986.54	1e-125	GO:0004222,GO:0005576,GO:0005615,GO:0005783,GO:0005794,GO:0006508,GO:0008233,GO:0008237,GO:0016020,GO:0016021,GO:0016787,GO:0046872	metalloendopeptidase activity,extracellular region,extracellular space,endoplasmic reticulum,Golgi apparatus,proteolysis,peptidase activity,metallopeptidase activity,membrane,integral to membrane,hydrolase activity,metal ion binding
comp30198_c0_seq1	sp|P46530|NOTC1_DANRE_Neurogenic_locus_notch_homolog_protein_1_OS=Danio_rerio_GN=notch1a_PE=2_SV=1	29	21	29861.1	0.91	0.66	960.66	9e-57	GO:0001756,GO:0004872,GO:0005509,GO:0006351,GO:0006355,GO:0007219,GO:0007275,GO:0007368,GO:0007399,GO:0009952,GO:0016020,GO:0016021,GO:0021523,GO:0021531,GO:0021986,GO:0030154,GO:0031016,GO:0031017,GO:0042663,GO:0048337,GO:0048699,GO:0050793,GO:0055016	somitogenesis,receptor activity,calcium ion binding,transcription, DNA-dependent,regulation of transcription, DNA-dependent,Notch signaling pathway,multicellular organismal development,determination of left/right symmetry,nervous system development,anterior/posterior pattern specification,membrane,integral to membrane,somatic motor neuron differentiation,spinal cord radial glial cell differentiat…
comp30402_c0_seq1	sp|P04069|CBPB_ASTFL_Carboxypeptidase_B_OS=Astacus_fluviatilis_PE=1_SV=1	33	38	25136	0.75	0.88	590.12	7e-65	GO:0004180,GO:0004181,GO:0005576,GO:0006508,GO:0008233,GO:0008237,GO:0008270,GO:0016787,GO:0046872	carboxypeptidase activity,metallocarboxypeptidase activity,extracellular region,proteolysis,peptidase activity,metallopeptidase activity,zinc ion binding,hydrolase activity,metal ion binding
comp21638_c0_seq1	sp|Q11174|CHIT_CAEEL_Probable_endochitinase_OS=Caenorhabditis_elegans_GN=cht-1_PE=1_SV=1	7	9	6063.99	0.58	0.77	523.9	7e-06	GO:0000272,GO:0003824,GO:0004553,GO:0004568,GO:0005576,GO:0005975,GO:0006030,GO:0006032,GO:0008061,GO:0008152,GO:0009792,GO:0016787,GO:0016798,GO:0043169	polysaccharide catabolic process,catalytic activity,hydrolase activity, hydrolyzing O-glycosyl compounds,chitinase activity,extracellular region,carbohydrate metabolic process,chitin metabolic process,chitin catabolic process,chitin binding,metabolic process,embryo development ending in birth or egg hatching,hydrolase activity,hydrolase activity, acting on glycosyl bonds,cation binding
comp21432_c0_seq1	sp|P04069|CBPB_ASTFL_Carboxypeptidase_B_OS=Astacus_fluviatilis_PE=1_SV=1	7	16	13443.8	0.21	0.49	417.33	3e-58	GO:0004180,GO:0004181,GO:0005576,GO:0006508,GO:0008233,GO:0008237,GO:0008270,GO:0016787,GO:0046872	carboxypeptidase activity,metallocarboxypeptidase activity,extracellular region,proteolysis,peptidase activity,metallopeptidase activity,zinc ion binding,hydrolase activity,metal ion binding
comp30803_c0_seq1	sp|P04069|CBPB_ASTFL_Carboxypeptidase_B_OS=Astacus_fluviatilis_PE=1_SV=1	6	6	11756	0.13	0.13	264.36	6e-63	GO:0004180,GO:0004181,GO:0005576,GO:0006508,GO:0008233,GO:0008237,GO:0008270,GO:0016787,GO:0046872	carboxypeptidase activity,metallocarboxypeptidase activity,extracellular region,proteolysis,peptidase activity,metallopeptidase activity,zinc ion binding,hydrolase activity,metal ion binding
comp23618_c1_seq1	sp|Q10751|ACE_CHICK_Angiotensin-converting_enzyme_(Fragment)_OS=Gallus_gallus_GN=ACE_PE=2_SV=1	20	25	6802	0.75	0.95	261.64	3e-101	GO:0004180,GO:0006508,GO:0008233,GO:0008237,GO:0008241,GO:0016020,GO:0016021,GO:0016787,GO:0046872	carboxypeptidase activity,proteolysis,peptidase activity,metallopeptidase activity,peptidyl-dipeptidase activity,membrane,integral to membrane,hydrolase activity,metal ion binding
comp12647_c0_seq1	sp|Q99542|MMP19_HUMAN_Matrix_metalloproteinase-19_OS=Homo_sapiens_GN=MMP19_PE=1_SV=1	26	41	12305.9	0.48	0.77	235.33	2e-50	GO:0001525,GO:0001541,GO:0001542,GO:0001554,GO:0004222,GO:0005509,GO:0005576,GO:0005578,GO:0006508,GO:0007275,GO:0008152,GO:0008233,GO:0008237,GO:0008270,GO:0009725,GO:0016787,GO:0030154,GO:0030574,GO:0031012,GO:0046872,GO:0051591	angiogenesis,ovarian follicle development,ovulation from ovarian follicle,luteolysis,metalloendopeptidase activity,calcium ion binding,extracellular region,proteinaceous extracellular matrix,proteolysis,multicellular organismal development,metabolic process,peptidase activity,metallopeptidase activity,zinc ion binding,response to hormone stimulus,hydrolase activity,cell differentiation,collagen c…
comp20682_c0_seq1	sp|Q9WVT6|CAH14_MOUSE_Carbonic_anhydrase_14_OS=Mus_musculus_GN=Ca14_PE=1_SV=1	3	6	5534	0.12	0.24	226.05	5e-32	GO:0004089,GO:0016020,GO:0016021,GO:0016829,GO:0046872	carbonate dehydratase activity,membrane,integral to membrane,lyase activity,metal ion binding
comp13810_c0_seq1	sp|P04069|CBPB_ASTFL_Carboxypeptidase_B_OS=Astacus_fluviatilis_PE=1_SV=1	7	4	4517.01	0.41	0.21	222.11	6e-35	GO:0004180,GO:0004181,GO:0005576,GO:0006508,GO:0008233,GO:0008237,GO:0008270,GO:0016787,GO:0046872	carboxypeptidase activity,metallocarboxypeptidase activity,extracellular region,proteolysis,peptidase activity,metallopeptidase activity,zinc ion binding,hydrolase activity,metal ion binding
comp14088_c0_seq1	sp|O18927|MMP13_HORSE_Collagenase_3_OS=Equus_caballus_GN=MMP13_PE=2_SV=1	7	42	10996	0.12	0.75	200.37	1e-52	GO:0004222,GO:0005509,GO:0005576,GO:0005578,GO:0006508,GO:0008152,GO:0008233,GO:0008237,GO:0008270,GO:0016787,GO:0030574,GO:0031012,GO:0046872	metalloendopeptidase activity,calcium ion binding,extracellular region,proteinaceous extracellular matrix,proteolysis,metabolic process,peptidase activity,metallopeptidase activity,zinc ion binding,hydrolase activity,collagen catabolic process,extracellular matrix,metal ion binding
comp13360_c0_seq1	sp|Q10738|MMP7_MOUSE_Matrilysin_OS=Mus_musculus_GN=Mmp7_PE=2_SV=1	2	1	3406.1	0.11	0.06	191.15	6e-11	GO:0002779,GO:0004222,GO:0005576,GO:0005578,GO:0006508,GO:0008152,GO:0008233,GO:0008237,GO:0008270,GO:0016787,GO:0030574,GO:0031012,GO:0042127,GO:0042493,GO:0042742,GO:0046872,GO:0050829,GO:0050830	antibacterial peptide secretion,metalloendopeptidase activity,extracellular region,proteinaceous extracellular matrix,proteolysis,metabolic process,peptidase activity,metallopeptidase activity,zinc ion binding,hydrolase activity,collagen catabolic process,extracellular matrix,regulation of cell proliferation,response to drug,defense response to bacterium,metal ion binding,defense response to Gram…
comp23870_c0_seq1	sp|P00787|CATB_RAT_Cathepsin_B_OS=Rattus_norvegicus_GN=Ctsb_PE=1_SV=2	0	0	1201	0	0	168.76	1e-14	GO:0004175,GO:0004197,GO:0005515,GO:0005576,GO:0005615,GO:0005625,GO:0005737,GO:0005739,GO:0005764,GO:0005901,GO:0006508,GO:0006914,GO:0006950,GO:0007283,GO:0007519,GO:0008233,GO:0008234,GO:0009611,GO:0009612,GO:0009749,GO:0009897,GO:0009986,GO:0014070,GO:0014075,GO:0016324,GO:0016787,GO:0030984,GO:0034097,GO:0042277,GO:0042383,GO:0042470,GO:0043434,GO:0043621,GO:0045471,GO:0048471,GO:0050790,GO:…	endopeptidase activity,cysteine-type endopeptidase activity,protein binding,extracellular region,extracellular space,soluble fraction,cytoplasm,mitochondrion,lysosome,caveola,proteolysis,autophagy,response to stress,spermatogenesis,skeletal muscle tissue development,peptidase activity,cysteine-type peptidase activity,response to wounding,response to mechanical stimulus,response to glucose stimulu…
comp27036_c0_seq1	sp|Q10739|MMP14_RAT_Matrix_metalloproteinase-14_OS=Rattus_norvegicus_GN=Mmp14_PE=2_SV=2	5	10	7198.97	0.11	0.22	161.78	3e-55	GO:0001503,GO:0001525,GO:0001541,GO:0001666,GO:0001935,GO:0003700,GO:0004222,GO:0005178,GO:0005509,GO:0005737,GO:0006355,GO:0006508,GO:0006979,GO:0008152,GO:0008233,GO:0008237,GO:0008270,GO:0009612,GO:0009725,GO:0010952,GO:0014070,GO:0016020,GO:0016021,GO:0016477,GO:0016504,GO:0016787,GO:0030324,GO:0031012,GO:0031638,GO:0042470,GO:0043615,GO:0043627,GO:0046872,GO:0048754,GO:0048771,GO:0051895	ossification,angiogenesis,ovarian follicle development,response to hypoxia,endothelial cell proliferation,sequence-specific DNA binding transcription factor activity,metalloendopeptidase activity,integrin binding,calcium ion binding,cytoplasm,regulation of transcription, DNA-dependent,proteolysis,response to oxidative stress,metabolic process,peptidase activity,metallopeptidase activity,zinc ion …
comp13360_c1_seq1	sp|Q9JHI0|MMP19_MOUSE_Matrix_metalloproteinase-19_OS=Mus_musculus_GN=Mmp19_PE=2_SV=1	11	2	3952.01	0.39	0.07	142.55	4e-17	GO:0001525,GO:0001541,GO:0001542,GO:0001554,GO:0004222,GO:0005509,GO:0005576,GO:0005578,GO:0005886,GO:0006508,GO:0007275,GO:0008152,GO:0008233,GO:0008237,GO:0008270,GO:0009725,GO:0016020,GO:0016787,GO:0030154,GO:0030574,GO:0031012,GO:0031225,GO:0046872,GO:0051591	angiogenesis,ovarian follicle development,ovulation from ovarian follicle,luteolysis,metalloendopeptidase activity,calcium ion binding,extracellular region,proteinaceous extracellular matrix,plasma membrane,proteolysis,multicellular organismal development,metabolic process,peptidase activity,metallopeptidase activity,zinc ion binding,response to hormone stimulus,membrane,hydrolase activity,cell d…
comp21039_c0_seq1	sp|Q16348|S15A2_HUMAN_Solute_carrier_family_15_member_2_OS=Homo_sapiens_GN=SLC15A2_PE=2_SV=2	17	3.19	7243.01	0.26	0.05	115.29	2e-128	GO:0005215,GO:0005515,GO:0005624,GO:0005886,GO:0005887,GO:0006810,GO:0006811,GO:0006857,GO:0015031,GO:0015198,GO:0015293,GO:0015333,GO:0015334,GO:0015833,GO:0015893,GO:0016020,GO:0016021,GO:0042891,GO:0042895,GO:0042936,GO:0042938,GO:0055085	transporter activity,protein binding,membrane fraction,plasma membrane,integral to plasma membrane,transport,ion transport,oligopeptide transport,protein transport,oligopeptide transporter activity,symporter activity,peptide:hydrogen symporter activity,high affinity oligopeptide transporter activity,peptide transport,drug transport,membrane,integral to membrane,antibiotic transport,antibiotic tra…
comp20462_c0_seq1	sp|P70627|FOLH1_RAT_Glutamate_carboxypeptidase_2_OS=Rattus_norvegicus_GN=Folh1_PE=2_SV=1	2	17	6781.9	0.03	0.25	102.7	7e-163	GO:0003824,GO:0004180,GO:0005634,GO:0005737,GO:0005886,GO:0005887,GO:0006508,GO:0006760,GO:0008152,GO:0008233,GO:0008237,GO:0016020,GO:0016021,GO:0016787,GO:0016805,GO:0046872	catalytic activity,carboxypeptidase activity,nucleus,cytoplasm,plasma membrane,integral to plasma membrane,proteolysis,folic acid-containing compound metabolic process,metabolic process,peptidase activity,metallopeptidase activity,membrane,integral to membrane,hydrolase activity,dipeptidase activity,metal ion binding
comp31416_c0_seq1	sp|Q9NZ08|ERAP1_HUMAN_Endoplasmic_reticulum_aminopeptidase_1_OS=Homo_sapiens_GN=ERAP1_PE=1_SV=3	32	34	8252.09	0.36	0.38	94.72	4e-177	GO:0001525,GO:0002474,GO:0004177,GO:0005138,GO:0005151,GO:0005515,GO:0005576,GO:0005783,GO:0005788,GO:0005789,GO:0005829,GO:0006508,GO:0006509,GO:0008217,GO:0008233,GO:0008235,GO:0008237,GO:0008270,GO:0009617,GO:0016020,GO:0016021,GO:0016787,GO:0019885,GO:0045088,GO:0045444,GO:0046872	angiogenesis,antigen processing and presentation of peptide antigen via MHC class I,aminopeptidase activity,interleukin-6 receptor binding,interleukin-1, Type II receptor binding,protein binding,extracellular region,endoplasmic reticulum,endoplasmic reticulum lumen,endoplasmic reticulum membrane,cytosol,proteolysis,membrane protein ectodomain proteolysis,regulation of blood pressure,peptidase act…
comp31606_c0_seq1	sp|P22458|VTNC_RABIT_Vitronectin_OS=Oryctolagus_cuniculus_GN=VTN_PE=1_SV=1	0	11	2764	0	0.37	93.58	2e-10	GO:0005044,GO:0005178,GO:0005576,GO:0005578,GO:0005615,GO:0006955,GO:0007155,GO:0007160,GO:0008201,GO:0010811,GO:0010951,GO:0014911,GO:0030198,GO:0030247,GO:0031012,GO:0032092,GO:0033627,GO:0048260,GO:0050731,GO:0050840,GO:0061302	scavenger receptor activity,integrin binding,extracellular region,proteinaceous extracellular matrix,extracellular space,immune response,cell adhesion,cell-matrix adhesion,heparin binding,positive regulation of cell-substrate adhesion,negative regulation of endopeptidase activity,positive regulation of smooth muscle cell migration,extracellular matrix organization,polysaccharide binding,extracell…
comp33380_c0_seq1	sp|Q99PW6|MMP24_RAT_Matrix_metalloproteinase-24_OS=Rattus_norvegicus_GN=Mmp24_PE=2_SV=1	3	2	2947	0.09	0.06	90.73	3e-43	GO:0004222,GO:0005509,GO:0005576,GO:0005578,GO:0005886,GO:0006508,GO:0008152,GO:0008233,GO:0008237,GO:0008270,GO:0016020,GO:0016021,GO:0016787,GO:0031012,GO:0046872	metalloendopeptidase activity,calcium ion binding,extracellular region,proteinaceous extracellular matrix,plasma membrane,proteolysis,metabolic process,peptidase activity,metallopeptidase activity,zinc ion binding,membrane,integral to membrane,hydrolase activity,extracellular matrix,metal ion binding
comp22533_c0_seq1	sp|Q9FZI8|LCAT1_ARATH_Lecithin-cholesterol_acyltransferase-like_1_OS=Arabidopsis_thaliana_GN=LCAT1_PE=2_SV=1	4	4	4324.25	0.08	0.08	86.95	6e-62	GO:0005773,GO:0005774,GO:0006629,GO:0008374,GO:0016020,GO:0016021,GO:0016740,GO:0016746	vacuole,vacuolar membrane,lipid metabolic process,O-acyltransferase activity,membrane,integral to membrane,transferase activity,transferase activity, transferring acyl groups
comp34436_c0_seq1	sp|Q9Y5R2|MMP24_HUMAN_Matrix_metalloproteinase-24_OS=Homo_sapiens_GN=MMP24_PE=1_SV=1	8	6	2650.45	0.25	0.19	84.06	8e-57	GO:0004222,GO:0005509,GO:0005576,GO:0005578,GO:0005886,GO:0005887,GO:0006508,GO:0008047,GO:0008152,GO:0008233,GO:0008237,GO:0008270,GO:0016020,GO:0016021,GO:0016787,GO:0031012,GO:0043085,GO:0046872	metalloendopeptidase activity,calcium ion binding,extracellular region,proteinaceous extracellular matrix,plasma membrane,integral to plasma membrane,proteolysis,enzyme activator activity,metabolic process,peptidase activity,metallopeptidase activity,zinc ion binding,membrane,integral to membrane,hydrolase activity,extracellular matrix,positive regulation of catalytic activity,metal ion binding
comp29546_c0_seq1	sp|P22458|VTNC_RABIT_Vitronectin_OS=Oryctolagus_cuniculus_GN=VTN_PE=1_SV=1	7	21.87	1751.33	0.27	0.86	69.51	9e-12	GO:0005044,GO:0005178,GO:0005576,GO:0005578,GO:0005615,GO:0006955,GO:0007155,GO:0007160,GO:0008201,GO:0010811,GO:0010951,GO:0014911,GO:0030198,GO:0030247,GO:0031012,GO:0032092,GO:0033627,GO:0048260,GO:0050731,GO:0050840,GO:0061302	scavenger receptor activity,integrin binding,extracellular region,proteinaceous extracellular matrix,extracellular space,immune response,cell adhesion,cell-matrix adhesion,heparin binding,positive regulation of cell-substrate adhesion,negative regulation of endopeptidase activity,positive regulation of smooth muscle cell migration,extracellular matrix organization,polysaccharide binding,extracell…
comp25280_c0_seq1	sp|Q13510|ASAH1_HUMAN_Acid_ceramidase_OS=Homo_sapiens_GN=ASAH1_PE=1_SV=5	1	11	684	0.08	0.92	59.19	2e-36	GO:0003824,GO:0005764,GO:0006629,GO:0006665,GO:0006672,GO:0006687,GO:0016787,GO:0017040,GO:0043202,GO:0044281	catalytic activity,lysosome,lipid metabolic process,sphingolipid metabolic process,ceramide metabolic process,glycosphingolipid metabolic process,hydrolase activity,ceramidase activity,lysosomal lumen,small molecule metabolic process
comp25594_c1_seq1	sp|Q4PZA2|ECE1_MOUSE_Endothelin-converting_enzyme_1_OS=Mus_musculus_GN=Ece1_PE=1_SV=1	3	4	1024	0.16	0.21	54.81	8e-34	GO:0001666,GO:0001921,GO:0004175,GO:0004222,GO:0005624,GO:0005768,GO:0005769,GO:0005886,GO:0006508,GO:0006915,GO:0007507,GO:0008233,GO:0008237,GO:0009897,GO:0010814,GO:0010815,GO:0010816,GO:0016020,GO:0016021,GO:0016485,GO:0016486,GO:0016787,GO:0030141,GO:0031982,GO:0033093,GO:0034959,GO:0042447,GO:0042733,GO:0042803,GO:0043583,GO:0045745,GO:0046872,GO:0048471,GO:0060037	response to hypoxia,positive regulation of receptor recycling,endopeptidase activity,metalloendopeptidase activity,membrane fraction,endosome,early endosome,plasma membrane,proteolysis,apoptotic process,heart development,peptidase activity,metallopeptidase activity,external side of plasma membrane,substance P catabolic process,bradykinin catabolic process,calcitonin catabolic process,membrane,int…
comp12778_c0_seq1	sp|Q9ES88|S13A2_MOUSE_Solute_carrier_family_13_member_2_OS=Mus_musculus_GN=Slc13a2_PE=2_SV=1	7	53	2884	0.11	0.87	48.07	1e-139	GO:0005215,GO:0006810,GO:0006811,GO:0006814,GO:0015293,GO:0016020,GO:0016021,GO:0055085	transporter activity,transport,ion transport,sodium ion transport,symporter activity,membrane,integral to membrane,transmembrane transport
comp13052_c0_seq1	sp|P22894|MMP8_HUMAN_Neutrophil_collagenase_OS=Homo_sapiens_GN=MMP8_PE=1_SV=1	0	16	2050	0	0.31	40.45	5e-55	GO:0001503,GO:0004222,GO:0004252,GO:0005509,GO:0005576,GO:0005578,GO:0005615,GO:0006508,GO:0008152,GO:0008233,GO:0008237,GO:0008270,GO:0016787,GO:0022617,GO:0030198,GO:0030574,GO:0031012,GO:0046872	ossification,metalloendopeptidase activity,serine-type endopeptidase activity,calcium ion binding,extracellular region,proteinaceous extracellular matrix,extracellular space,proteolysis,metabolic process,peptidase activity,metallopeptidase activity,zinc ion binding,hydrolase activity,extracellular matrix disassembly,extracellular matrix organization,collagen catabolic process,extracellular matrix…
comp37678_c0_seq1	sp|P21692|MMP1_PIG_Interstitial_collagenase_OS=Sus_scrofa_GN=MMP1_PE=1_SV=2	2	0	1078	0.07	0	39.74	2e-51	GO:0004222,GO:0005509,GO:0005576,GO:0005578,GO:0006508,GO:0008152,GO:0008233,GO:0008237,GO:0008270,GO:0016787,GO:0030574,GO:0031012,GO:0046872	metalloendopeptidase activity,calcium ion binding,extracellular region,proteinaceous extracellular matrix,proteolysis,metabolic process,peptidase activity,metallopeptidase activity,zinc ion binding,hydrolase activity,collagen catabolic process,extracellular matrix,metal ion binding
comp14798_c0_seq1	sp|Q5RC28|PRCM_PONAB_Probable_proline_racemase_OS=Pongo_abelii_PE=2_SV=1	16	7	1609.13	0.38	0.17	39.26	4e-99	GO:0016853,GO:0018112	isomerase activity,proline racemase activity
comp26723_c0_seq1	sp|Q14055|CO9A2_HUMAN_Collagen_alpha-2(IX)_chain_OS=Homo_sapiens_GN=COL9A2_PE=1_SV=2	1	8	816	0.04	0.34	35.17	9e-17	GO:0001501,GO:0005576,GO:0005578,GO:0005581,GO:0005594,GO:0007411,GO:0030020	skeletal system development,extracellular region,proteinaceous extracellular matrix,collagen,collagen type IX,axon guidance,extracellular matrix structural constituent conferring tensile strength
comp18929_c0_seq1	sp|Q9JLI3|MMEL1_MOUSE_Membrane_metallo-endopeptidase-like_1_OS=Mus_musculus_GN=Mmel1_PE=1_SV=1	22	0	1001.97	0.91	0	30.53	1e-45	GO:0004222,GO:0005576,GO:0005615,GO:0005783,GO:0005794,GO:0006508,GO:0008233,GO:0008237,GO:0016020,GO:0016021,GO:0016787,GO:0046872	metalloendopeptidase activity,extracellular region,extracellular space,endoplasmic reticulum,Golgi apparatus,proteolysis,peptidase activity,metallopeptidase activity,membrane,integral to membrane,hydrolase activity,metal ion binding
comp29389_c1_seq1	sp|Q9EPL5|MMP1A_MOUSE_Interstitial_collagenase_A_OS=Mus_musculus_GN=Mmp1a_PE=2_SV=1	0	12	797	0	0.45	30.31	1e-39	GO:0004222,GO:0005509,GO:0005576,GO:0005578,GO:0006508,GO:0008152,GO:0008233,GO:0008237,GO:0008270,GO:0016787,GO:0030574,GO:0031012,GO:0046872	metalloendopeptidase activity,calcium ion binding,extracellular region,proteinaceous extracellular matrix,proteolysis,metabolic process,peptidase activity,metallopeptidase activity,zinc ion binding,hydrolase activity,collagen catabolic process,extracellular matrix,metal ion binding
comp26623_c1_seq1	sp|Q22523|YCYL_CAEEL_Putative_zinc_metalloproteinase_T16A9.4_OS=Caenorhabditis_elegans_GN=T16A9.4_PE=1_SV=2	0	0	578	0	0	29.87	4e-08	GO:0004222,GO:0006508,GO:0008233,GO:0008237,GO:0016020,GO:0016021,GO:0016787,GO:0046872	metalloendopeptidase activity,proteolysis,peptidase activity,metallopeptidase activity,membrane,integral to membrane,hydrolase activity,metal ion binding
comp20121_c0_seq1	sp|Q13183|S13A2_HUMAN_Solute_carrier_family_13_member_2_OS=Homo_sapiens_GN=SLC13A2_PE=2_SV=1	2	3	1816.58	0.03	0.05	29.66	2e-101	GO:0005215,GO:0005624,GO:0005886,GO:0005887,GO:0006810,GO:0006811,GO:0006814,GO:0015293,GO:0015361,GO:0016020,GO:0016021,GO:0055085	transporter activity,membrane fraction,plasma membrane,integral to plasma membrane,transport,ion transport,sodium ion transport,symporter activity,low affinity sodium:dicarboxylate symporter activity,membrane,integral to membrane,transmembrane transport
comp35084_c0_seq1	sp|O16796|NEPL2_CAEEL_Neprilysin-2_OS=Caenorhabditis_elegans_GN=nep-2_PE=1_SV=2	10	64	1966.99	0.14	0.89	27.91	9e-128	GO:0004222,GO:0006508,GO:0008233,GO:0008237,GO:0016020,GO:0016021,GO:0016787,GO:0046872	metalloendopeptidase activity,proteolysis,peptidase activity,metallopeptidase activity,membrane,integral to membrane,hydrolase activity,metal ion binding
comp25899_c0_seq1	sp|Q8C129|LCAP_MOUSE_Leucyl-cystinyl_aminopeptidase_OS=Mus_musculus_GN=Lnpep_PE=1_SV=1	11	13	795	0.37	0.44	27.38	9e-26	GO:0004177,GO:0005515,GO:0005622,GO:0005624,GO:0005792,GO:0005886,GO:0006508,GO:0008233,GO:0008237,GO:0008270,GO:0012505,GO:0016020,GO:0016021,GO:0016787,GO:0030163,GO:0046872,GO:0048471	aminopeptidase activity,protein binding,intracellular,membrane fraction,microsome,plasma membrane,proteolysis,peptidase activity,metallopeptidase activity,zinc ion binding,endomembrane system,membrane,integral to membrane,hydrolase activity,protein catabolic process,metal ion binding,perinuclear region of cytoplasm
comp23782_c0_seq1	sp|P21692|MMP1_PIG_Interstitial_collagenase_OS=Sus_scrofa_GN=MMP1_PE=1_SV=2	2	2	1554.98	0.03	0.04	26.88	2e-18	GO:0004222,GO:0005509,GO:0005576,GO:0005578,GO:0006508,GO:0008152,GO:0008233,GO:0008237,GO:0008270,GO:0016787,GO:0030574,GO:0031012,GO:0046872	metalloendopeptidase activity,calcium ion binding,extracellular region,proteinaceous extracellular matrix,proteolysis,metabolic process,peptidase activity,metallopeptidase activity,zinc ion binding,hydrolase activity,collagen catabolic process,extracellular matrix,metal ion binding
comp12131_c0_seq1	sp|P34960|MMP12_MOUSE_Macrophage_metalloelastase_OS=Mus_musculus_GN=Mmp12_PE=1_SV=3	10	14	1151	0.22	0.3	25.46	2e-22	GO:0004222,GO:0005509,GO:0005576,GO:0005578,GO:0006508,GO:0008152,GO:0008233,GO:0008237,GO:0008270,GO:0016787,GO:0031012,GO:0042221,GO:0042493,GO:0046872,GO:0050679	metalloendopeptidase activity,calcium ion binding,extracellular region,proteinaceous extracellular matrix,proteolysis,metabolic process,peptidase activity,metallopeptidase activity,zinc ion binding,hydrolase activity,extracellular matrix,response to chemical stimulus,response to drug,metal ion binding,positive regulation of epithelial cell proliferation
comp26623_c0_seq1	sp|O16796|NEPL2_CAEEL_Neprilysin-2_OS=Caenorhabditis_elegans_GN=nep-2_PE=1_SV=2	0	5	1297.97	0	0.1	25.31	5e-96	GO:0004222,GO:0006508,GO:0008233,GO:0008237,GO:0016020,GO:0016021,GO:0016787,GO:0046872	metalloendopeptidase activity,proteolysis,peptidase activity,metallopeptidase activity,membrane,integral to membrane,hydrolase activity,metal ion binding
comp25413_c0_seq1	sp|O13065|MMP18_XENLA_Matrix_metalloproteinase-18_OS=Xenopus_laevis_GN=mmp18_PE=2_SV=1	0	0	267.99	0	0	23.44	4e-06	GO:0004222,GO:0005509,GO:0005576,GO:0005578,GO:0006508,GO:0008152,GO:0008233,GO:0008237,GO:0008270,GO:0016787,GO:0030574,GO:0031012,GO:0046872	metalloendopeptidase activity,calcium ion binding,extracellular region,proteinaceous extracellular matrix,proteolysis,metabolic process,peptidase activity,metallopeptidase activity,zinc ion binding,hydrolase activity,collagen catabolic process,extracellular matrix,metal ion binding
comp12114_c0_seq1	sp|P18915|CAH6_BOVIN_Carbonic_anhydrase_6_OS=Bos_taurus_GN=CA6_PE=1_SV=2	1	0	651.91	0.03	0	23.12	2e-29	GO:0004089,GO:0005576,GO:0006730,GO:0008270,GO:0016829,GO:0046872	carbonate dehydratase activity,extracellular region,one-carbon metabolic process,zinc ion binding,lyase activity,metal ion binding
comp26340_c0_seq1	sp|P11617|AA2AR_CANFA_Adenosine_receptor_A2a_OS=Canis_familiaris_GN=ADORA2A_PE=2_SV=1	31	40	1559.08	0.44	0.57	22.81	1e-22	GO:0001609,GO:0001963,GO:0001973,GO:0001975,GO:0004871,GO:0004872,GO:0004930,GO:0005624,GO:0005886,GO:0007165,GO:0007186,GO:0007189,GO:0007626,GO:0016020,GO:0016021,GO:0019899,GO:0030819,GO:0031558,GO:0032230,GO:0042755,GO:0044446,GO:0046636,GO:0050728,GO:0060080	G-protein coupled adenosine receptor activity,synaptic transmission, dopaminergic,adenosine receptor signaling pathway,response to amphetamine,signal transducer activity,receptor activity,G-protein coupled receptor activity,membrane fraction,plasma membrane,signal transduction,G-protein coupled receptor signaling pathway,activation of adenylate cyclase activity by G-protein signaling pathway,loco…
comp18929_c1_seq1	sp|Q5RE69|NEP_PONAB_Neprilysin_OS=Pongo_abelii_GN=MME_PE=2_SV=2	11	2	461	0.5	0.09	21.49	3e-69	GO:0001822,GO:0004222,GO:0005737,GO:0005886,GO:0005903,GO:0006508,GO:0006518,GO:0008021,GO:0008233,GO:0008237,GO:0008270,GO:0016020,GO:0016021,GO:0016787,GO:0019233,GO:0030424,GO:0030425,GO:0042277,GO:0044306,GO:0045202,GO:0046449,GO:0046872,GO:0050435,GO:0071345,GO:0071492,GO:0071493,GO:0090399	kidney development,metalloendopeptidase activity,cytoplasm,plasma membrane,brush border,proteolysis,peptide metabolic process,synaptic vesicle,peptidase activity,metallopeptidase activity,zinc ion binding,membrane,integral to membrane,hydrolase activity,sensory perception of pain,axon,dendrite,peptide binding,neuron projection terminus,synapse,creatinine metabolic process,metal ion binding,beta-a…
comp19914_c0_seq1	sp|P23097|MMP13_RAT_Collagenase_3_(Fragment)_OS=Rattus_norvegicus_GN=Mmp13_PE=1_SV=1	4	21	1042.39	0.08	0.42	21.38	1e-35	GO:0001503,GO:0001666,GO:0001968,GO:0004222,GO:0005509,GO:0005576,GO:0005578,GO:0005583,GO:0005615,GO:0005764,GO:0005794,GO:0006508,GO:0008152,GO:0008233,GO:0008237,GO:0008270,GO:0009612,GO:0016787,GO:0030282,GO:0030574,GO:0031012,GO:0031623,GO:0035116,GO:0043171,GO:0043627,GO:0046581,GO:0046872,GO:0048306,GO:0050750,GO:0051216	ossification,response to hypoxia,fibronectin binding,metalloendopeptidase activity,calcium ion binding,extracellular region,proteinaceous extracellular matrix,fibrillar collagen,extracellular space,lysosome,Golgi apparatus,proteolysis,metabolic process,peptidase activity,metallopeptidase activity,zinc ion binding,response to mechanical stimulus,hydrolase activity,bone mineralization,collagen cata…
comp48860_c0_seq1	sp|P18894|OXDA_MOUSE_D-amino-acid_oxidase_OS=Mus_musculus_GN=Dao_PE=1_SV=3	2	6	727	0.05	0.16	19.84	2e-64	GO:0000166,GO:0003884,GO:0005777,GO:0006551,GO:0016491,GO:0016641,GO:0055114	nucleotide binding,D-amino-acid oxidase activity,peroxisome,leucine metabolic process,oxidoreductase activity,oxidoreductase activity, acting on the CH-NH2 group of donors, oxygen as acceptor,oxidation-reduction process
comp26957_c0_seq1	sp|Q3ZMH1|SC5A8_DANRE_Sodium-coupled_monocarboxylate_transporter_1_OS=Danio_rerio_GN=slc5a8_PE=1_SV=1	8	37	1236	0.13	0.55	19.54	2e-57	GO:0005215,GO:0006810,GO:0006811,GO:0006814,GO:0015293,GO:0015355,GO:0016020,GO:0016021,GO:0055085	transporter activity,transport,ion transport,sodium ion transport,symporter activity,secondary active monocarboxylate transmembrane transporter activity,membrane,integral to membrane,transmembrane transport
comp29703_c3_seq1	sp|Q99542|MMP19_HUMAN_Matrix_metalloproteinase-19_OS=Homo_sapiens_GN=MMP19_PE=1_SV=1	2	0	161	0.22	0	18.78	3e-07	GO:0001525,GO:0001541,GO:0001542,GO:0001554,GO:0004222,GO:0005509,GO:0005576,GO:0005578,GO:0006508,GO:0007275,GO:0008152,GO:0008233,GO:0008237,GO:0008270,GO:0009725,GO:0016787,GO:0030154,GO:0030574,GO:0031012,GO:0046872,GO:0051591	angiogenesis,ovarian follicle development,ovulation from ovarian follicle,luteolysis,metalloendopeptidase activity,calcium ion binding,extracellular region,proteinaceous extracellular matrix,proteolysis,multicellular organismal development,metabolic process,peptidase activity,metallopeptidase activity,zinc ion binding,response to hormone stimulus,hydrolase activity,cell differentiation,collagen c…
comp29065_c0_seq1	sp|Q9HBX8|LGR6_HUMAN_Leucine-rich_repeat-containing_G-protein_coupled_receptor_6_OS=Homo_sapiens_GN=LGR6_PE=1_SV=3	0	2	960.98	0	0.04	17.82	2e-10	GO:0004871,GO:0004872,GO:0004930,GO:0005886,GO:0007165,GO:0007186,GO:0016020,GO:0016021,GO:0016500	signal transducer activity,receptor activity,G-protein coupled receptor activity,plasma membrane,signal transduction,G-protein coupled receptor signaling pathway,membrane,integral to membrane,protein-hormone receptor activity
comp28032_c0_seq1	sp|Q01622|HLOX2_HELRO_Homeobox_protein_LOX2_(Fragment)_OS=Helobdella_robusta_GN=LOX2_PE=2_SV=1	0	28	512	0	0.87	17.35	2e-33	GO:0003677,GO:0003700,GO:0005634,GO:0006355,GO:0007275,GO:0043565	DNA binding,sequence-specific DNA binding transcription factor activity,nucleus,regulation of transcription, DNA-dependent,multicellular organismal development,sequence-specific DNA binding
comp51975_c0_seq1	sp|Q99PW6|MMP24_RAT_Matrix_metalloproteinase-24_OS=Rattus_norvegicus_GN=Mmp24_PE=2_SV=1	0	4	464	0	0.13	14.83	6e-52	GO:0004222,GO:0005509,GO:0005576,GO:0005578,GO:0005886,GO:0006508,GO:0008152,GO:0008233,GO:0008237,GO:0008270,GO:0016020,GO:0016021,GO:0016787,GO:0031012,GO:0046872	metalloendopeptidase activity,calcium ion binding,extracellular region,proteinaceous extracellular matrix,plasma membrane,proteolysis,metabolic process,peptidase activity,metallopeptidase activity,zinc ion binding,membrane,integral to membrane,hydrolase activity,extracellular matrix,metal ion binding
comp26792_c1_seq1	sp|Q5E985|HYAL1_BOVIN_Hyaluronidase-1_OS=Bos_taurus_GN=HYAL1_PE=2_SV=1	1	1	315	0.05	0.05	14.43	5e-18	GO:0000302,GO:0001618,GO:0003824,GO:0004415,GO:0005576,GO:0005615,GO:0005737,GO:0005764,GO:0005792,GO:0005975,GO:0006954,GO:0008134,GO:0008152,GO:0009615,GO:0010634,GO:0016787,GO:0016798,GO:0030212,GO:0030213,GO:0030214,GO:0030307,GO:0030308,GO:0031410,GO:0036117,GO:0036120,GO:0045750,GO:0045766,GO:0045785,GO:0045927,GO:0046677,GO:0050501,GO:0050679,GO:0051216,GO:0071347,GO:0071467,GO:0071493,GO:…	response to reactive oxygen species,viral receptor activity,catalytic activity,hyalurononglucosaminidase activity,extracellular region,extracellular space,cytoplasm,lysosome,microsome,carbohydrate metabolic process,inflammatory response,transcription factor binding,metabolic process,response to virus,positive regulation of epithelial cell migration,hydrolase activity,hydrolase activity, acting on…
comp27508_c0_seq1	sp|Q9GUM2|BRE4_CAEEL_Beta-1,4-N-acetylgalactosaminyltransferase_bre-4_OS=Caenorhabditis_elegans_GN=bre-4_PE=1_SV=1	9	8	281	0.43	0.39	13.99	6e-08	GO:0005575,GO:0005975,GO:0006486,GO:0008376,GO:0009636,GO:0016020,GO:0016021,GO:0016740,GO:0016757,GO:0033207,GO:0045747,GO:0046872,GO:0075015	cellular_component,carbohydrate metabolic process,protein glycosylation,acetylgalactosaminyltransferase activity,response to toxin,membrane,integral to membrane,transferase activity,transferase activity, transferring glycosyl groups,beta-1,4-N-acetylgalactosaminyltransferase activity,positive regulation of Notch signaling pathway,metal ion binding,formation of infection structure on or near host
comp22713_c0_seq1	sp|A9ULE9|DJC22_XENTR_DnaJ_homolog_subfamily_C_member_22_OS=Xenopus_tropicalis_GN=dnajc22_PE=2_SV=1	28	14	401	0.91	0.46	13.36	3e-15	GO:0006457,GO:0016020,GO:0016021,GO:0031072,GO:0051082	protein folding,membrane,integral to membrane,heat shock protein binding,unfolded protein binding
comp54054_c0_seq1	sp|Q5R543|HEMO_PONAB_Hemopexin_OS=Pongo_abelii_GN=HPX_PE=2_SV=1	2	3	215	0.12	0.18	13.21	6e-12	GO:0002639,GO:0002925,GO:0005576,GO:0006810,GO:0020027,GO:0042168,GO:0042511,GO:0046872,GO:0051246,GO:0060332,GO:0060335	positive regulation of immunoglobulin production,positive regulation of humoral immune response mediated by circulating immunoglobulin,extracellular region,transport,hemoglobin metabolic process,heme metabolic process,positive regulation of tyrosine phosphorylation of Stat1 protein,metal ion binding,regulation of protein metabolic process,positive regulation of response to interferon-gamma,positi…
comp24208_c2_seq1	sp|Q5UQ13|COLL2_MIMIV_Collagen-like_protein_2_OS=Acanthamoeba_polyphaga_mimivirus_GN=MIMI_R196_PE=4_SV=1	5	4	1145	0.05	0.04	12.08	7e-76	GO:0005581,GO:0019012	collagen,virion
comp26792_c0_seq1	sp|O35632|HYAL2_MOUSE_Hyaluronidase-2_OS=Mus_musculus_GN=Hyal2_PE=1_SV=2	0	0	417	0	0	12	1e-32	GO:0000139,GO:0000302,GO:0001105,GO:0001618,GO:0003824,GO:0004415,GO:0004872,GO:0005540,GO:0005764,GO:0005829,GO:0005886,GO:0005902,GO:0005975,GO:0006027,GO:0008152,GO:0009615,GO:0009986,GO:0010764,GO:0016020,GO:0016023,GO:0016324,GO:0016787,GO:0016798,GO:0019066,GO:0019087,GO:0019899,GO:0030139,GO:0030214,GO:0030294,GO:0030308,GO:0031225,GO:0031362,GO:0031410,GO:0033906,GO:0035810,GO:0042117,GO:…	Golgi membrane,response to reactive oxygen species,RNA polymerase II transcription coactivator activity,viral receptor activity,catalytic activity,hyalurononglucosaminidase activity,receptor activity,hyaluronic acid binding,lysosome,cytosol,plasma membrane,microvillus,carbohydrate metabolic process,glycosaminoglycan catabolic process,metabolic process,response to virus,cell surface,negative regul…
comp27299_c1_seq1	sp|Q80Z60|ECE2_MOUSE_Endothelin-converting_enzyme_2_OS=Mus_musculus_GN=Ece2_PE=2_SV=2	4	51	669	0.07	0.88	11.52	8e-54	GO:0000139,GO:0003824,GO:0004222,GO:0005794,GO:0006508,GO:0007420,GO:0007507,GO:0008152,GO:0008168,GO:0008233,GO:0008237,GO:0010002,GO:0016020,GO:0016021,GO:0016486,GO:0016740,GO:0016787,GO:0030659,GO:0032259,GO:0046872	Golgi membrane,catalytic activity,metalloendopeptidase activity,Golgi apparatus,proteolysis,brain development,heart development,metabolic process,methyltransferase activity,peptidase activity,metallopeptidase activity,cardioblast differentiation,membrane,integral to membrane,peptide hormone processing,transferase activity,hydrolase activity,cytoplasmic vesicle membrane,methylation,metal ion bindi…
comp28698_c1_seq1	sp|Q5UPS6|COLL5_MIMIV_Collagen-like_protein_5_OS=Acanthamoeba_polyphaga_mimivirus_GN=MIMI_R241_PE=4_SV=1	22	2	1321	0.18	0.02	11.28	3e-62	GO:0005581,GO:0019012	collagen,virion
comp29479_c2_seq1	sp|P50123|AMPE_RAT_Glutamyl_aminopeptidase_OS=Rattus_norvegicus_GN=Enpep_PE=1_SV=2	11	58	743	0.17	0.87	11.18	1e-63	GO:0003081,GO:0004177,GO:0005625,GO:0006508,GO:0006725,GO:0008233,GO:0008237,GO:0008270,GO:0008283,GO:0012506,GO:0016020,GO:0016021,GO:0016477,GO:0016787,GO:0031983,GO:0042277,GO:0046872,GO:0070006	regulation of systemic arterial blood pressure by renin-angiotensin,aminopeptidase activity,soluble fraction,proteolysis,cellular aromatic compound metabolic process,peptidase activity,metallopeptidase activity,zinc ion binding,cell proliferation,vesicle membrane,membrane,integral to membrane,cell migration,hydrolase activity,vesicle lumen,peptide binding,metal ion binding,metalloaminopeptidase a…
comp23261_c1_seq1	sp|A7Y2W8|SC6A9_XENLA_Sodium-_and_chloride-dependent_glycine_transporter_1_OS=Xenopus_laevis_GN=slc6a9_PE=2_SV=1	3	4	195	0.21	0.21	10.44	1e-06	GO:0005283,GO:0005328,GO:0005887,GO:0006810,GO:0006836,GO:0006865,GO:0015293,GO:0016020,GO:0016021	sodium:amino acid symporter activity,neurotransmitter:sodium symporter activity,integral to plasma membrane,transport,neurotransmitter transport,amino acid transport,symporter activity,membrane,integral to membrane
comp26430_c0_seq1	sp|O45228|PROD_CAEEL_Proline_dehydrogenase_1,_mitochondrial_OS=Caenorhabditis_elegans_GN=B0513.5_PE=3_SV=2	25	15	781.41	0.3	0.31	10.24	4e-74	GO:0004657,GO:0005509,GO:0005739,GO:0005759,GO:0006537,GO:0006560,GO:0006562,GO:0016491,GO:0055114,GO:0071949	proline dehydrogenase activity,calcium ion binding,mitochondrion,mitochondrial matrix,glutamate biosynthetic process,proline metabolic process,proline catabolic process,oxidoreductase activity,oxidation-reduction process,FAD binding
comp24395_c0_seq1	sp|Q9JJ22|ERAP1_RAT_Endoplasmic_reticulum_aminopeptidase_1_OS=Rattus_norvegicus_GN=Erap1_PE=2_SV=2	1	23	348.25	0.03	0.66	10.11	1e-57	GO:0004177,GO:0005138,GO:0005164,GO:0005576,GO:0005737,GO:0005783,GO:0005788,GO:0005789,GO:0005792,GO:0006508,GO:0006509,GO:0008233,GO:0008235,GO:0008237,GO:0008270,GO:0016020,GO:0016021,GO:0016787,GO:0019882,GO:0045766,GO:0046872	aminopeptidase activity,interleukin-6 receptor binding,tumor necrosis factor receptor binding,extracellular region,cytoplasm,endoplasmic reticulum,endoplasmic reticulum lumen,endoplasmic reticulum membrane,microsome,proteolysis,membrane protein ectodomain proteolysis,peptidase activity,metalloexopeptidase activity,metallopeptidase activity,zinc ion binding,membrane,integral to membrane,hydrolase …
comp27768_c2_seq1	sp|Q9QYP1|LRP4_RAT_Low-density_lipoprotein_receptor-related_protein_4_OS=Rattus_norvegicus_GN=Lrp4_PE=1_SV=2	40	62	682	0.58	0.9	10.1	5e-33	GO:0001822,GO:0001932,GO:0001942,GO:0004872,GO:0005509,GO:0005886,GO:0006897,GO:0007275,GO:0008104,GO:0009953,GO:0009954,GO:0016020,GO:0016021,GO:0016055,GO:0030154,GO:0030178,GO:0030279,GO:0030326,GO:0030971,GO:0042475,GO:0042733,GO:0042803,GO:0043113,GO:0048856,GO:0051124,GO:0090090	kidney development,regulation of protein phosphorylation,hair follicle development,receptor activity,calcium ion binding,plasma membrane,endocytosis,multicellular organismal development,protein localization,dorsal/ventral pattern formation,proximal/distal pattern formation,membrane,integral to membrane,Wnt receptor signaling pathway,cell differentiation,negative regulation of Wnt receptor signali…
comp29757_c4_seq1	sp|Q9SKE2|JAR1_ARATH_Jasmonic_acid-amido_synthetase_JAR1_OS=Arabidopsis_thaliana_GN=JAR1_PE=1_SV=2	8	2	99	0.72	0.22	9.9	1e-14	GO:0003824,GO:0005737,GO:0005773,GO:0006952,GO:0008152,GO:0009585,GO:0009611,GO:0009627,GO:0009640,GO:0009694,GO:0009753,GO:0009861,GO:0009864,GO:0010046,GO:0010119,GO:0010193,GO:0010224,GO:0016874,GO:0019899,GO:0031348,GO:0045087,GO:0070566,GO:0071365,GO:0080123,GO:2000030,GO:2000377	catalytic activity,cytoplasm,vacuole,defense response,metabolic process,red, far-red light phototransduction,response to wounding,systemic acquired resistance,photomorphogenesis,jasmonic acid metabolic process,response to jasmonic acid stimulus,jasmonic acid and ethylene-dependent systemic resistance,induced systemic resistance, jasmonic acid mediated signaling pathway,response to mycotoxin,regul…
comp22054_c0_seq1	sp|Q9BDQ5|BKRB1_CANFA_B1_bradykinin_receptor_OS=Canis_familiaris_GN=BDKRB1_PE=2_SV=1	2	7	336	0.05	0.16	9.77	5e-07	GO:0004871,GO:0004872,GO:0004930,GO:0004947,GO:0005886,GO:0007165,GO:0007186,GO:0016020,GO:0016021	signal transducer activity,receptor activity,G-protein coupled receptor activity,bradykinin receptor activity,plasma membrane,signal transduction,G-protein coupled receptor signaling pathway,membrane,integral to membrane
comp14130_c0_seq1	sp|Q9P785|YNY5_SCHPO_LisH_domain-containing_protein_C1711.05_OS=Schizosaccharomyces_pombe_(strain_972_/_ATCC_24843)_GN=SPBC1711.05_PE=2_SV=1	12	2	342	0.32	0.05	9.47	6e-06	GO:0003674,GO:0005634,GO:0005730,GO:0006605	molecular_function,nucleus,nucleolus,protein targeting
comp15297_c0_seq1	sp|Q76HN1|HYAL1_RAT_Hyaluronidase-1_OS=Rattus_norvegicus_GN=Hyal1_PE=2_SV=1	6	6	338	0.16	0.16	9.44	3e-55	GO:0000302,GO:0001618,GO:0003824,GO:0004415,GO:0005576,GO:0005615,GO:0005737,GO:0005764,GO:0005792,GO:0005975,GO:0006954,GO:0008134,GO:0008152,GO:0008219,GO:0008285,GO:0009615,GO:0010634,GO:0016787,GO:0016798,GO:0030212,GO:0030213,GO:0030214,GO:0030307,GO:0030308,GO:0031410,GO:0036117,GO:0036120,GO:0045750,GO:0045766,GO:0045785,GO:0045927,GO:0046677,GO:0050501,GO:0050679,GO:0051216,GO:0071347,GO:…	response to reactive oxygen species,viral receptor activity,catalytic activity,hyalurononglucosaminidase activity,extracellular region,extracellular space,cytoplasm,lysosome,microsome,carbohydrate metabolic process,inflammatory response,transcription factor binding,metabolic process,cell death,negative regulation of cell proliferation,response to virus,positive regulation of epithelial cell migra…
comp28804_c0_seq1	sp|P42201|LYAM3_BOVIN_P-selectin_OS=Bos_taurus_GN=SELP_PE=2_SV=1	44	59	609	0.63	0.89	9.18	6e-15	GO:0005488,GO:0005529,GO:0007155,GO:0016020,GO:0016021	binding,,cell adhesion,membrane,integral to membrane
comp26224_c1_seq1	sp|P84466|ERG7_BOVIN_Lanosterol_synthase_OS=Bos_taurus_GN=LSS_PE=1_SV=2	1	1	175	0.04	0.04	9.01	3e-33	GO:0000250,GO:0003824,GO:0005783,GO:0005789,GO:0006694,GO:0008610,GO:0016020,GO:0016853,GO:0016866	lanosterol synthase activity,catalytic activity,endoplasmic reticulum,endoplasmic reticulum membrane,steroid biosynthetic process,lipid biosynthetic process,membrane,isomerase activity,intramolecular transferase activity
comp20198_c0_seq1	sp|Q96P44|COLA1_HUMAN_Collagen_alpha-1(XXI)_chain_OS=Homo_sapiens_GN=COL21A1_PE=2_SV=1	2	0	418.1	0.04	0	8.87	2e-15	GO:0005576,GO:0005578,GO:0005581,GO:0005737,GO:0031012	extracellular region,proteinaceous extracellular matrix,collagen,cytoplasm,extracellular matrix
comp22284_c0_seq1	sp|P35800|DPY10_CAEEL_Cuticle_collagen_dpy-10_OS=Caenorhabditis_elegans_GN=dpy-10_PE=1_SV=2	0	0	108	0	0	8.38	3e-06	GO:0005576,GO:0005581,GO:0010171,GO:0040002,GO:0040011,GO:0040017,GO:0040032,GO:0042302	extracellular region,collagen,body morphogenesis,collagen and cuticulin-based cuticle development,locomotion,positive regulation of locomotion,post-embryonic body morphogenesis,structural constituent of cuticle
comp57712_c0_seq1	sp|Q9XSZ5|MMP1_HORSE_Interstitial_collagenase_OS=Equus_caballus_GN=MMP1_PE=2_SV=1	0	1	154	0	0.05	8.03	6e-21	GO:0004222,GO:0005509,GO:0005576,GO:0005578,GO:0006508,GO:0008152,GO:0008233,GO:0008237,GO:0008270,GO:0016787,GO:0030574,GO:0031012,GO:0046872	metalloendopeptidase activity,calcium ion binding,extracellular region,proteinaceous extracellular matrix,proteolysis,metabolic process,peptidase activity,metallopeptidase activity,zinc ion binding,hydrolase activity,collagen catabolic process,extracellular matrix,metal ion binding
comp27976_c0_seq1	sp|Q6PAY8|HSDL2_XENLA_Hydroxysteroid_dehydrogenase-like_protein_2_OS=Xenopus_laevis_GN=hsdl2_PE=2_SV=1	27	21	253	0.86	0.58	7.93	3e-89	GO:0000166,GO:0005777,GO:0008152,GO:0016491,GO:0032934,GO:0055114	nucleotide binding,peroxisome,metabolic process,oxidoreductase activity,sterol binding,oxidation-reduction process
comp23261_c0_seq1	sp|Q761V0|SC6A5_MOUSE_Sodium-_and_chloride-dependent_glycine_transporter_2_OS=Mus_musculus_GN=Slc6a5_PE=2_SV=1	5	1	333	0.11	0.02	7.74	1e-165	GO:0005328,GO:0006810,GO:0006836,GO:0015293,GO:0016020,GO:0016021	neurotransmitter:sodium symporter activity,transport,neurotransmitter transport,symporter activity,membrane,integral to membrane
comp27132_c0_seq1	sp|Q6ZSM3|MOT12_HUMAN_Monocarboxylate_transporter_12_OS=Homo_sapiens_GN=SLC16A12_PE=2_SV=2	1	3	171	0.05	0.13	7.72	6e-06	GO:0005886,GO:0006810,GO:0015293,GO:0016020,GO:0016021,GO:0055085	plasma membrane,transport,symporter activity,membrane,integral to membrane,transmembrane transport
comp28715_c0_seq1	sp|Q9PU85|PIM3_COTJA_Serine/threonine-protein_kinase_pim-3_OS=Coturnix_coturnix_japonica_GN=PIM3_PE=2_SV=1	18	1	185	0.72	0.04	7.53	8e-95	GO:0000166,GO:0004672,GO:0004674,GO:0005524,GO:0005737,GO:0006468,GO:0016301,GO:0016310,GO:0016740,GO:0016772	nucleotide binding,protein kinase activity,protein serine/threonine kinase activity,ATP binding,cytoplasm,protein phosphorylation,kinase activity,phosphorylation,transferase activity,transferase activity, transferring phosphorus-containing groups
comp28854_c1_seq1	sp|Q8NG11|TSN14_HUMAN_Tetraspanin-14_OS=Homo_sapiens_GN=TSPAN14_PE=2_SV=1	11	8	181	0.28	0.23	7.39	6e-40	GO:0016020,GO:0016021	membrane,integral to membrane
comp29686_c1_seq1	sp|Q9R1B9|SLIT2_MOUSE_Slit_homolog_2_protein_OS=Mus_musculus_GN=Slit2_PE=2_SV=2	0	40.8	393.87	0	0.72	7.11	5e-11	GO:0001656,GO:0001657,GO:0001701,GO:0001933,GO:0002042,GO:0002689,GO:0005095,GO:0005102,GO:0005509,GO:0005576,GO:0005615,GO:0005737,GO:0006935,GO:0007275,GO:0007399,GO:0007409,GO:0007411,GO:0008045,GO:0008201,GO:0008285,GO:0009986,GO:0010593,GO:0010596,GO:0010629,GO:0014912,GO:0016337,GO:0021772,GO:0021836,GO:0021972,GO:0022029,GO:0030154,GO:0030308,GO:0030336,GO:0030837,GO:0031290,GO:0032870,GO:…	metanephros development,ureteric bud development,in utero embryonic development,negative regulation of protein phosphorylation,cell migration involved in sprouting angiogenesis,negative regulation of leukocyte chemotaxis,GTPase inhibitor activity,receptor binding,calcium ion binding,extracellular region,extracellular space,cytoplasm,chemotaxis,multicellular organismal development,nervous system d…
comp81274_c0_seq1	sp|Q99542|MMP19_HUMAN_Matrix_metalloproteinase-19_OS=Homo_sapiens_GN=MMP19_PE=1_SV=1	0	2	110	0	0.13	6.99	3e-25	GO:0001525,GO:0001541,GO:0001542,GO:0001554,GO:0004222,GO:0005509,GO:0005576,GO:0005578,GO:0006508,GO:0007275,GO:0008152,GO:0008233,GO:0008237,GO:0008270,GO:0009725,GO:0016787,GO:0030154,GO:0030574,GO:0031012,GO:0046872,GO:0051591	angiogenesis,ovarian follicle development,ovulation from ovarian follicle,luteolysis,metalloendopeptidase activity,calcium ion binding,extracellular region,proteinaceous extracellular matrix,proteolysis,multicellular organismal development,metabolic process,peptidase activity,metallopeptidase activity,zinc ion binding,response to hormone stimulus,hydrolase activity,cell differentiation,collagen c…
comp28832_c1_seq1	sp|Q9BDJ4|LIPH_RABIT_Lipase_member_H_OS=Oryctolagus_cuniculus_GN=LIPH_PE=2_SV=1	0	2	129	0	0.11	6.93	1e-29	GO:0003824,GO:0004620,GO:0005576,GO:0005615,GO:0005886,GO:0006629,GO:0008201,GO:0016020,GO:0016042,GO:0016787	catalytic activity,phospholipase activity,extracellular region,extracellular space,plasma membrane,lipid metabolic process,heparin binding,membrane,lipid catabolic process,hydrolase activity
comp28245_c0_seq1	sp|P50600|TOLA_PSEAE_Protein_tolA_OS=Pseudomonas_aeruginosa_(strain_ATCC_15692_/_PAO1_/_1C_/_PRS_101_/_LMG_12228)_GN=tolA_PE=1_SV=2	0	0	91	0	0	6.78	3e-23	GO:0005215,GO:0005886,GO:0006810,GO:0008565,GO:0015031,GO:0016020,GO:0016021,GO:0030288	transporter activity,plasma membrane,transport,protein transporter activity,protein transport,membrane,integral to membrane,outer membrane-bounded periplasmic space
comp27267_c0_seq1	sp|O61369|PICO_DROAN_Putative_inorganic_phosphate_cotransporter_OS=Drosophila_ananassae_GN=Picot_PE=3_SV=1	0	20	136	0	0.9	6.75	6e-10	GO:0005315,GO:0006810,GO:0006811,GO:0006814,GO:0006817,GO:0015114,GO:0015293,GO:0016020,GO:0016021,GO:0035435,GO:0055085	inorganic phosphate transmembrane transporter activity,transport,ion transport,sodium ion transport,phosphate ion transport,phosphate ion transmembrane transporter activity,symporter activity,membrane,integral to membrane,phosphate ion transmembrane transport,transmembrane transport
comp25839_c0_seq1	sp|Q6NT16|CF192_HUMAN_MFS-type_transporter_C6orf192_OS=Homo_sapiens_GN=C6orf192_PE=2_SV=1	3	0	83	0.21	0	5.92	9e-08	GO:0006810,GO:0016020,GO:0016021,GO:0055085	transport,membrane,integral to membrane,transmembrane transport
comp28381_c0_seq1	sp|Q9WTR6|XCT_MOUSE_Cystine/glutamate_transporter_OS=Mus_musculus_GN=Slc7a11_PE=1_SV=1	8	0	131	0.34	0	5.78	5e-36	GO:0003333,GO:0005791,GO:0005792,GO:0005856,GO:0005886,GO:0006810,GO:0006865,GO:0006979,GO:0007420,GO:0009636,GO:0015171,GO:0016020,GO:0016021,GO:0035094,GO:0070306	amino acid transmembrane transport,rough endoplasmic reticulum,microsome,cytoskeleton,plasma membrane,transport,amino acid transport,response to oxidative stress,brain development,response to toxin,amino acid transmembrane transporter activity,membrane,integral to membrane,response to nicotine,lens fiber cell differentiation
comp28381_c1_seq1	sp|Q5RAG7|XCT_PONAB_Cystine/glutamate_transporter_OS=Pongo_abelii_GN=SLC7A11_PE=2_SV=1	9	0	104	0.48	0	5.75	7e-27	GO:0003333,GO:0006810,GO:0006865,GO:0015171,GO:0016020,GO:0016021	amino acid transmembrane transport,transport,amino acid transport,amino acid transmembrane transporter activity,membrane,integral to membrane
comp14045_c0_seq1	sp|Q78EA7|BMR1A_RAT_Bone_morphogenetic_protein_receptor_type-1A_OS=Rattus_norvegicus_GN=Bmpr1a_PE=2_SV=1	0	1	136	0	0.04	5.25	6e-55	GO:0000166,GO:0001701,GO:0001707,GO:0001756,GO:0001880,GO:0002053,GO:0003007,GO:0003272,GO:0003674,GO:0004672,GO:0004674,GO:0004675,GO:0004872,GO:0005024,GO:0005524,GO:0005886,GO:0005901,GO:0006468,GO:0006955,GO:0007389,GO:0007398,GO:0007399,GO:0007492,GO:0007507,GO:0008150,GO:0009950,GO:0009952,GO:0009953,GO:0010862,GO:0014032,GO:0016020,GO:0016021,GO:0016301,GO:0016310,GO:0016740,GO:0016772,GO:…	nucleotide binding,in utero embryonic development,mesoderm formation,somitogenesis,Mullerian duct regression,positive regulation of mesenchymal cell proliferation,heart morphogenesis,endocardial cushion formation,molecular_function,protein kinase activity,protein serine/threonine kinase activity,transmembrane receptor protein serine/threonine kinase activity,receptor activity,transforming growth …
comp27267_c1_seq1	sp|Q8BN82|S17A5_MOUSE_Sialin_OS=Mus_musculus_GN=Slc17a5_PE=2_SV=2	0	16	106	0	0.77	5.17	2e-32	GO:0005764,GO:0005765,GO:0005886,GO:0006810,GO:0015136,GO:0015293,GO:0015739,GO:0016020,GO:0016021,GO:0016023,GO:0055085	lysosome,lysosomal membrane,plasma membrane,transport,sialic acid transmembrane transporter activity,symporter activity,sialic acid transport,membrane,integral to membrane,cytoplasmic membrane-bounded vesicle,transmembrane transport
comp28684_c1_seq1	sp|Q18673|NEPL1_CAEEL_Neprilysin-1_OS=Caenorhabditis_elegans_GN=nep-1_PE=1_SV=3	5	0	62	0.39	0	4.97	4e-26	GO:0000003,GO:0004222,GO:0006508,GO:0008233,GO:0008237,GO:0016020,GO:0016021,GO:0016787,GO:0046872	reproduction,metalloendopeptidase activity,proteolysis,peptidase activity,metallopeptidase activity,membrane,integral to membrane,hydrolase activity,metal ion binding
comp126144_c0_seq1	sp|P22757|HE_PARLI_Hatching_enzyme_OS=Paracentrotus_lividus_PE=1_SV=1	0	2	46	0	0.21	4.83	5e-25	GO:0004222,GO:0006508,GO:0008152,GO:0008233,GO:0008237,GO:0008270,GO:0016787,GO:0031012,GO:0046872	metalloendopeptidase activity,proteolysis,metabolic process,peptidase activity,metallopeptidase activity,zinc ion binding,hydrolase activity,extracellular matrix,metal ion binding
comp16174_c0_seq1	sp|Q95220|MMP14_RABIT_Matrix_metalloproteinase-14_OS=Oryctolagus_cuniculus_GN=MMP14_PE=2_SV=2	0	0	68	0	0	4.66	3e-29	GO:0004222,GO:0005509,GO:0006508,GO:0008152,GO:0008233,GO:0008237,GO:0008270,GO:0016020,GO:0016021,GO:0016477,GO:0016787,GO:0030324,GO:0031012,GO:0031638,GO:0042470,GO:0046872,GO:0048754	metalloendopeptidase activity,calcium ion binding,proteolysis,metabolic process,peptidase activity,metallopeptidase activity,zinc ion binding,membrane,integral to membrane,cell migration,hydrolase activity,lung development,extracellular matrix,zymogen activation,melanosome,metal ion binding,branching morphogenesis of a tube
comp24445_c0_seq1	sp|P97739|ECE1_CAVPO_Endothelin-converting_enzyme_1_OS=Cavia_porcellus_GN=ECE1_PE=2_SV=1	6	0	129	0.21	0	4.66	3e-24	GO:0001921,GO:0004175,GO:0004222,GO:0005624,GO:0005768,GO:0005769,GO:0005886,GO:0006508,GO:0007507,GO:0008233,GO:0008237,GO:0009897,GO:0010814,GO:0010815,GO:0010816,GO:0016020,GO:0016021,GO:0016485,GO:0016486,GO:0016787,GO:0033093,GO:0034959,GO:0042447,GO:0042733,GO:0042803,GO:0043583,GO:0046872,GO:0048471,GO:0060037	positive regulation of receptor recycling,endopeptidase activity,metalloendopeptidase activity,membrane fraction,endosome,early endosome,plasma membrane,proteolysis,heart development,peptidase activity,metallopeptidase activity,external side of plasma membrane,substance P catabolic process,bradykinin catabolic process,calcitonin catabolic process,membrane,integral to membrane,protein processing,p…
comp29639_c1_seq1	sp|O60343|TBCD4_HUMAN_TBC1_domain_family_member_4_OS=Homo_sapiens_GN=TBC1D4_PE=1_SV=2	5	4	93	0.24	0.2	4.64	4e-25	GO:0005096,GO:0005097,GO:0005622,GO:0005737,GO:0032313,GO:0032851,GO:0043547	GTPase activator activity,Rab GTPase activator activity,intracellular,cytoplasm,regulation of Rab GTPase activity,positive regulation of Rab GTPase activity,positive regulation of GTPase activity
comp25601_c1_seq1	sp|Q92959|SO2A1_HUMAN_Solute_carrier_organic_anion_transporter_family_member_2A1_OS=Homo_sapiens_GN=SLCO2A1_PE=1_SV=2	17	10	108	0.54	0.27	4.61	6e-41	GO:0005215,GO:0005319,GO:0005624,GO:0005886,GO:0005887,GO:0006810,GO:0006869,GO:0015132,GO:0015732,GO:0016020,GO:0016021,GO:0043252,GO:0055085	transporter activity,lipid transporter activity,membrane fraction,plasma membrane,integral to plasma membrane,transport,lipid transport,prostaglandin transmembrane transporter activity,prostaglandin transport,membrane,integral to membrane,sodium-independent organic anion transport,transmembrane transport
comp13429_c0_seq1	sp|Q9UJ68|MSRA_HUMAN_Mitochondrial_peptide_methionine_sulfoxide_reductase_OS=Homo_sapiens_GN=MSRA_PE=1_SV=1	1	0	78	0.06	0	4.57	2e-67	GO:0005634,GO:0005737,GO:0005739,GO:0006464,GO:0006555,GO:0006979,GO:0007568,GO:0008113,GO:0016020,GO:0016491,GO:0016671,GO:0019538,GO:0055114	nucleus,cytoplasm,mitochondrion,protein modification process,methionine metabolic process,response to oxidative stress,aging,peptide-methionine-(S)-S-oxide reductase activity,membrane,oxidoreductase activity,oxidoreductase activity, acting on a sulfur group of donors, disulfide as acceptor,protein metabolic process,oxidation-reduction process
comp10824_c0_seq1	sp|Q98930|SORL_CHICK_Sortilin-related_receptor_(Fragment)_OS=Gallus_gallus_GN=SORL1_PE=2_SV=1	8	1	61	0.57	0.07	4.54	8e-07	GO:0004872,GO:0006629,GO:0006810,GO:0006869,GO:0006897,GO:0008202,GO:0008203,GO:0016020,GO:0016021,GO:0034362	receptor activity,lipid metabolic process,transport,lipid transport,endocytosis,steroid metabolic process,cholesterol metabolic process,membrane,integral to membrane,low-density lipoprotein particle
comp103064_c0_seq1	sp|P21692|MMP1_PIG_Interstitial_collagenase_OS=Sus_scrofa_GN=MMP1_PE=1_SV=2	0	3	73	0	0.18	4.53	4e-26	GO:0004222,GO:0005509,GO:0005576,GO:0005578,GO:0006508,GO:0008152,GO:0008233,GO:0008237,GO:0008270,GO:0016787,GO:0030574,GO:0031012,GO:0046872	metalloendopeptidase activity,calcium ion binding,extracellular region,proteinaceous extracellular matrix,proteolysis,metabolic process,peptidase activity,metallopeptidase activity,zinc ion binding,hydrolase activity,collagen catabolic process,extracellular matrix,metal ion binding
comp25381_c2_seq1	sp|Q62805|GALR1_RAT_Galanin_receptor_type_1_OS=Rattus_norvegicus_GN=Galr1_PE=2_SV=1	20	36	167	0.53	0.96	4.52	2e-38	GO:0004871,GO:0004872,GO:0004930,GO:0004966,GO:0005886,GO:0007165,GO:0007186,GO:0007189,GO:0016020,GO:0016021,GO:0042923	signal transducer activity,receptor activity,G-protein coupled receptor activity,galanin receptor activity,plasma membrane,signal transduction,G-protein coupled receptor signaling pathway,activation of adenylate cyclase activity by G-protein signaling pathway,membrane,integral to membrane,neuropeptide binding
comp20418_c0_seq1	sp|Q96RJ0|TAAR1_HUMAN_Trace_amine-associated_receptor_1_OS=Homo_sapiens_GN=TAAR1_PE=1_SV=1	34	25	322	0.45	0.34	4.41	1e-09	GO:0001594,GO:0004871,GO:0004872,GO:0004930,GO:0005886,GO:0007165,GO:0007186,GO:0008227,GO:0016020,GO:0016021	trace-amine receptor activity,signal transducer activity,receptor activity,G-protein coupled receptor activity,plasma membrane,signal transduction,G-protein coupled receptor signaling pathway,G-protein coupled amine receptor activity,membrane,integral to membrane
comp20553_c0_seq1	sp|Q8QZR1|ATTY_MOUSE_Tyrosine_aminotransferase_OS=Mus_musculus_GN=Tat_PE=1_SV=1	1	1	82	0.03	0.03	4.25	4e-61	GO:0003824,GO:0004838,GO:0005739,GO:0006103,GO:0006520,GO:0006536,GO:0006559,GO:0006572,GO:0006979,GO:0008483,GO:0009058,GO:0009072,GO:0009074,GO:0014070,GO:0016597,GO:0016740,GO:0016769,GO:0016847,GO:0030170,GO:0042218,GO:0046689,GO:0051384,GO:0080130	catalytic activity,L-tyrosine:2-oxoglutarate aminotransferase activity,mitochondrion,2-oxoglutarate metabolic process,cellular amino acid metabolic process,glutamate metabolic process,L-phenylalanine catabolic process,tyrosine catabolic process,response to oxidative stress,transaminase activity,biosynthetic process,aromatic amino acid family metabolic process,aromatic amino acid family catabolic …
comp26224_c0_seq1	sp|Q04782|ERG7_CANAL_Lanosterol_synthase_OS=Candida_albicans_(strain_SC5314_/_ATCC_MYA-2876)_GN=ERG7_PE=3_SV=1	0	0	20	0	0	4.25	4e-08	GO:0000250,GO:0003824,GO:0006694,GO:0006696,GO:0008610,GO:0016853,GO:0016866	lanosterol synthase activity,catalytic activity,steroid biosynthetic process,ergosterol biosynthetic process,lipid biosynthetic process,isomerase activity,intramolecular transferase activity
comp27035_c0_seq1	sp|Q7RTY0|MOT13_HUMAN_Monocarboxylate_transporter_13_OS=Homo_sapiens_GN=SLC16A13_PE=2_SV=1	3	6	247	0.05	0.1	4.24	9e-22	GO:0005886,GO:0006810,GO:0015293,GO:0016020,GO:0016021,GO:0055085	plasma membrane,transport,symporter activity,membrane,integral to membrane,transmembrane transport
comp26573_c0_seq1	sp|P29030|CHIT_BRUMA_Endochitinase_OS=Brugia_malayi_PE=1_SV=1	12	3	60	0.88	0.17	4.22	8e-06	GO:0000272,GO:0003824,GO:0004553,GO:0004568,GO:0005576,GO:0005975,GO:0006030,GO:0006032,GO:0008061,GO:0008152,GO:0016787,GO:0016798,GO:0043169	polysaccharide catabolic process,catalytic activity,hydrolase activity, hydrolyzing O-glycosyl compounds,chitinase activity,extracellular region,carbohydrate metabolic process,chitin metabolic process,chitin catabolic process,chitin binding,metabolic process,hydrolase activity,hydrolase activity, acting on glycosyl bonds,cation binding
comp10906_c0_seq1	sp|Q0WYX8|MDGA1_CHICK_MAM_domain-containing_glycosylphosphatidylinositol_anchor_protein_1_OS=Gallus_gallus_GN=MDGA1_PE=1_SV=1	9	1	61	0.58	0.06	4.08	6e-16	GO:0001764,GO:0003674,GO:0005886,GO:0007275,GO:0007399,GO:0016020,GO:0030154,GO:0031225,GO:0046658	neuron migration,molecular_function,plasma membrane,multicellular organismal development,nervous system development,membrane,cell differentiation,anchored to membrane,anchored to plasma membrane
comp27786_c1_seq1	sp|Q5U901|CBPA6_MOUSE_Carboxypeptidase_A6_OS=Mus_musculus_GN=Cpa6_PE=2_SV=1	12	3	231	0.2	0.05	4.05	1e-62	GO:0003674,GO:0004180,GO:0004181,GO:0005575,GO:0005576,GO:0005578,GO:0006508,GO:0008233,GO:0008237,GO:0008270,GO:0016787,GO:0046872	molecular_function,carboxypeptidase activity,metallocarboxypeptidase activity,cellular_component,extracellular region,proteinaceous extracellular matrix,proteolysis,peptidase activity,metallopeptidase activity,zinc ion binding,hydrolase activity,metal ion binding
comp25085_c1_seq1	sp|Q4PZA2|ECE1_MOUSE_Endothelin-converting_enzyme_1_OS=Mus_musculus_GN=Ece1_PE=1_SV=1	4	11	159	0.14	0.27	4.01	1e-93	GO:0001666,GO:0001921,GO:0004175,GO:0004222,GO:0005624,GO:0005768,GO:0005769,GO:0005886,GO:0006508,GO:0006915,GO:0007507,GO:0008233,GO:0008237,GO:0009897,GO:0010814,GO:0010815,GO:0010816,GO:0016020,GO:0016021,GO:0016485,GO:0016486,GO:0016787,GO:0030141,GO:0031982,GO:0033093,GO:0034959,GO:0042447,GO:0042733,GO:0042803,GO:0043583,GO:0045745,GO:0046872,GO:0048471,GO:0060037	response to hypoxia,positive regulation of receptor recycling,endopeptidase activity,metalloendopeptidase activity,membrane fraction,endosome,early endosome,plasma membrane,proteolysis,apoptotic process,heart development,peptidase activity,metallopeptidase activity,external side of plasma membrane,substance P catabolic process,bradykinin catabolic process,calcitonin catabolic process,membrane,int…
comp24952_c0_seq1	sp|Q91090|PON2_MELGA_Serum_paraoxonase/arylesterase_2_OS=Meleagris_gallopavo_GN=PON2_PE=2_SV=1	8	1	117	0.27	0.03	4	1e-26	GO:0004063,GO:0004064,GO:0005576,GO:0016020,GO:0016787,GO:0046872	aryldialkylphosphatase activity,arylesterase activity,extracellular region,membrane,hydrolase activity,metal ion binding
comp80331_c0_seq1	sp|P16222|GLBL_LAMSP_Giant_hemoglobin_linker_AV-1_chain_OS=Lamellibrachia_sp._PE=1_SV=1	5	8	92	0.21	0.34	3.92	7e-20	GO:0005344,GO:0006810,GO:0015671	oxygen transporter activity,transport,oxygen transport
comp22086_c0_seq1	sp|A4IIS8|S47A1_XENTR_Multidrug_and_toxin_extrusion_protein_1_OS=Xenopus_tropicalis_GN=slc47a1_PE=2_SV=1	14	9	313	0.17	0.11	3.9	5e-94	GO:0005886,GO:0006810,GO:0006855,GO:0015238,GO:0015297,GO:0016020,GO:0016021,GO:0055085	plasma membrane,transport,drug transmembrane transport,drug transmembrane transporter activity,antiporter activity,membrane,integral to membrane,transmembrane transport
comp20673_c0_seq1	sp|Q9Z0Z5|S13A3_RAT_Solute_carrier_family_13_member_3_OS=Rattus_norvegicus_GN=Slc13a3_PE=2_SV=1	0	1	73	0	0.05	3.89	6e-41	GO:0005215,GO:0005310,GO:0005343,GO:0005624,GO:0005626,GO:0005886,GO:0006810,GO:0006811,GO:0006814,GO:0006835,GO:0015137,GO:0015141,GO:0015183,GO:0015293,GO:0015362,GO:0015744,GO:0015746,GO:0015810,GO:0016020,GO:0016021,GO:0017153,GO:0055085,GO:0071422	transporter activity,dicarboxylic acid transmembrane transporter activity,organic acid:sodium symporter activity,membrane fraction,insoluble fraction,plasma membrane,transport,ion transport,sodium ion transport,dicarboxylic acid transport,citrate transmembrane transporter activity,succinate transmembrane transporter activity,L-aspartate transmembrane transporter activity,symporter activity,high a…
comp122134_c0_seq1	sp|Q8CFJ7|S2545_MOUSE_Solute_carrier_family_25_member_45_OS=Mus_musculus_GN=Slc25a45_PE=2_SV=1	17	7	110	0.57	0.24	3.77	2e-37	GO:0003674,GO:0005488,GO:0005739,GO:0005743,GO:0006810,GO:0008150,GO:0016020,GO:0016021,GO:0055085	molecular_function,binding,mitochondrion,mitochondrial inner membrane,transport,biological_process,membrane,integral to membrane,transmembrane transport
comp25672_c1_seq1	sp|P30551|CCKAR_RAT_Cholecystokinin_receptor_type_A_OS=Rattus_norvegicus_GN=Cckar_PE=1_SV=1	9	5	53	0.59	0.3	3.73	8e-16	GO:0001659,GO:0001696,GO:0001764,GO:0002023,GO:0004871,GO:0004872,GO:0004930,GO:0004951,GO:0005737,GO:0005764,GO:0005768,GO:0005783,GO:0005886,GO:0007165,GO:0007186,GO:0007204,GO:0007409,GO:0007584,GO:0007631,GO:0009314,GO:0009408,GO:0016020,GO:0016021,GO:0030073,GO:0030157,GO:0030900,GO:0031016,GO:0031100,GO:0031532,GO:0032496,GO:0032870,GO:0042594,GO:0043195,GO:0043266,GO:0046883,GO:0048545,GO:…	temperature homeostasis,gastric acid secretion,neuron migration,reduction of food intake in response to dietary excess,signal transducer activity,receptor activity,G-protein coupled receptor activity,cholecystokinin receptor activity,cytoplasm,lysosome,endosome,endoplasmic reticulum,plasma membrane,signal transduction,G-protein coupled receptor signaling pathway,elevation of cytosolic calcium ion…
comp22615_c0_seq1	sp|Q1WG82|ZGLP1_MOUSE_GATA-type_zinc_finger_protein_1_OS=Mus_musculus_GN=Zglp1_PE=2_SV=1	1	0	119	0.03	0	3.72	1e-14	GO:0000122,GO:0003677,GO:0003700,GO:0005634,GO:0006351,GO:0006355,GO:0007275,GO:0007283,GO:0008270,GO:0032092,GO:0033138,GO:0043066,GO:0043565,GO:0046872,GO:0048599,GO:0070374	negative regulation of transcription from RNA polymerase II promoter,DNA binding,sequence-specific DNA binding transcription factor activity,nucleus,transcription, DNA-dependent,regulation of transcription, DNA-dependent,multicellular organismal development,spermatogenesis,zinc ion binding,positive regulation of protein binding,positive regulation of peptidyl-serine phosphorylation,negative regul…
comp27025_c0_seq1	sp|Q9UKU6|TRHDE_HUMAN_Thyrotropin-releasing_hormone-degrading_ectoenzyme_OS=Homo_sapiens_GN=TRHDE_PE=2_SV=1	0	0	94	0	0	3.62	2e-39	GO:0004177,GO:0005887,GO:0006508,GO:0007165,GO:0007267,GO:0008233,GO:0008237,GO:0008270,GO:0016020,GO:0016021,GO:0016787,GO:0046872	aminopeptidase activity,integral to plasma membrane,proteolysis,signal transduction,cell-cell signaling,peptidase activity,metallopeptidase activity,zinc ion binding,membrane,integral to membrane,hydrolase activity,metal ion binding
comp13117_c0_seq1	sp|P46530|NOTC1_DANRE_Neurogenic_locus_notch_homolog_protein_1_OS=Danio_rerio_GN=notch1a_PE=2_SV=1	1	0	45	0.08	0	3.51	3e-18	GO:0001756,GO:0004872,GO:0005509,GO:0006351,GO:0006355,GO:0007219,GO:0007275,GO:0007368,GO:0007399,GO:0009952,GO:0016020,GO:0016021,GO:0021523,GO:0021531,GO:0021986,GO:0030154,GO:0031016,GO:0031017,GO:0042663,GO:0048337,GO:0048699,GO:0050793,GO:0055016	somitogenesis,receptor activity,calcium ion binding,transcription, DNA-dependent,regulation of transcription, DNA-dependent,Notch signaling pathway,multicellular organismal development,determination of left/right symmetry,nervous system development,anterior/posterior pattern specification,membrane,integral to membrane,somatic motor neuron differentiation,spinal cord radial glial cell differentiat…
comp20145_c0_seq1	sp|Q6PEM8|PCFT_MOUSE_Proton-coupled_folate_transporter_OS=Mus_musculus_GN=Slc46a1_PE=1_SV=1	0	0	183	0	0	3.46	1e-07	GO:0005215,GO:0005542,GO:0005737,GO:0005886,GO:0006810,GO:0008517,GO:0015232,GO:0015884,GO:0015886,GO:0016020,GO:0016021,GO:0016324,GO:0055085	transporter activity,folic acid binding,cytoplasm,plasma membrane,transport,folic acid transporter activity,heme transporter activity,folic acid transport,heme transport,membrane,integral to membrane,apical plasma membrane,transmembrane transport
comp128967_c0_seq1	sp|O70244|CUBN_RAT_Cubilin_OS=Rattus_norvegicus_GN=Cubn_PE=1_SV=2	0	1	46	0	0.07	3.38	2e-06	GO:0001701,GO:0004872,GO:0005509,GO:0005624,GO:0005737,GO:0005764,GO:0005765,GO:0005768,GO:0005783,GO:0005794,GO:0005903,GO:0005905,GO:0006629,GO:0006766,GO:0006810,GO:0006898,GO:0007584,GO:0008202,GO:0008203,GO:0010008,GO:0015031,GO:0016020,GO:0016324,GO:0020028,GO:0030139,GO:0030492,GO:0030666,GO:0031419,GO:0031526,GO:0042802,GO:0042803,GO:0042953,GO:0043202,GO:0043234,GO:0045177,GO:0046872,GO:…	in utero embryonic development,receptor activity,calcium ion binding,membrane fraction,cytoplasm,lysosome,lysosomal membrane,endosome,endoplasmic reticulum,Golgi apparatus,brush border,coated pit,lipid metabolic process,vitamin metabolic process,transport,receptor-mediated endocytosis,response to nutrient,steroid metabolic process,cholesterol metabolic process,endosome membrane,protein transport,…
comp13511_c0_seq1	sp|O16796|NEPL2_CAEEL_Neprilysin-2_OS=Caenorhabditis_elegans_GN=nep-2_PE=1_SV=2	1	4	73	0.04	0.18	3.38	8e-22	GO:0004222,GO:0006508,GO:0008233,GO:0008237,GO:0016020,GO:0016021,GO:0016787,GO:0046872	metalloendopeptidase activity,proteolysis,peptidase activity,metallopeptidase activity,membrane,integral to membrane,hydrolase activity,metal ion binding
comp25498_c0_seq1	sp|O15439|MRP4_HUMAN_Multidrug_resistance-associated_protein_4_OS=Homo_sapiens_GN=ABCC4_PE=1_SV=3	10	26	115	0.29	0.7	3.33	3e-79	GO:0000166,GO:0002576,GO:0005254,GO:0005524,GO:0005624,GO:0005886,GO:0006200,GO:0006810,GO:0006811,GO:0006821,GO:0007596,GO:0008150,GO:0016020,GO:0016021,GO:0016404,GO:0016887,GO:0017111,GO:0030168,GO:0031088,GO:0042626,GO:0055085	nucleotide binding,platelet degranulation,chloride channel activity,ATP binding,membrane fraction,plasma membrane,ATP catabolic process,transport,ion transport,chloride transport,blood coagulation,biological_process,membrane,integral to membrane,15-hydroxyprostaglandin dehydrogenase (NAD+) activity,ATPase activity,nucleoside-triphosphatase activity,platelet activation,platelet dense granule membr…
comp142348_c0_seq1	sp|Q99542|MMP19_HUMAN_Matrix_metalloproteinase-19_OS=Homo_sapiens_GN=MMP19_PE=1_SV=1	0	0	54	0	0	3.14	6e-24	GO:0001525,GO:0001541,GO:0001542,GO:0001554,GO:0004222,GO:0005509,GO:0005576,GO:0005578,GO:0006508,GO:0007275,GO:0008152,GO:0008233,GO:0008237,GO:0008270,GO:0009725,GO:0016787,GO:0030154,GO:0030574,GO:0031012,GO:0046872,GO:0051591	angiogenesis,ovarian follicle development,ovulation from ovarian follicle,luteolysis,metalloendopeptidase activity,calcium ion binding,extracellular region,proteinaceous extracellular matrix,proteolysis,multicellular organismal development,metabolic process,peptidase activity,metallopeptidase activity,zinc ion binding,response to hormone stimulus,hydrolase activity,cell differentiation,collagen c…
comp27979_c0_seq1	sp|Q7M456|RNOY_CRAGI_Ribonuclease_Oy_OS=Crassostrea_gigas_PE=1_SV=1	0	0	74	0	0	3.09	1e-35	GO:0003723,GO:0004518,GO:0004519,GO:0005576,GO:0016787,GO:0033897,GO:0090305	RNA binding,nuclease activity,endonuclease activity,extracellular region,hydrolase activity,ribonuclease T2 activity,nucleic acid phosphodiester bond hydrolysis
comp69447_c0_seq1	sp|P13943|MMP1_RABIT_Interstitial_collagenase_OS=Oryctolagus_cuniculus_GN=MMP1_PE=2_SV=1	0	0	13	0	0	3.07	6e-15	GO:0004222,GO:0005509,GO:0005576,GO:0005578,GO:0006508,GO:0008152,GO:0008233,GO:0008237,GO:0008270,GO:0016787,GO:0030574,GO:0031012,GO:0046872	metalloendopeptidase activity,calcium ion binding,extracellular region,proteinaceous extracellular matrix,proteolysis,metabolic process,peptidase activity,metallopeptidase activity,zinc ion binding,hydrolase activity,collagen catabolic process,extracellular matrix,metal ion binding
comp25811_c0_seq1	sp|Q8TF71|MOT10_HUMAN_Monocarboxylate_transporter_10_OS=Homo_sapiens_GN=SLC16A10_PE=1_SV=1	29	21	123	0.65	0.49	2.88	9e-76	GO:0005886,GO:0006810,GO:0006811,GO:0006865,GO:0015801,GO:0016020,GO:0016021,GO:0016323,GO:0055085	plasma membrane,transport,ion transport,amino acid transport,aromatic amino acid transport,membrane,integral to membrane,basolateral plasma membrane,transmembrane transport
comp123345_c0_seq1	sp|Q9P1W9|PIM2_HUMAN_Serine/threonine-protein_kinase_pim-2_OS=Homo_sapiens_GN=PIM2_PE=1_SV=1	5	1	62	0.22	0.04	2.83	4e-06	GO:0000082,GO:0000166,GO:0004672,GO:0004674,GO:0005524,GO:0006468,GO:0006915,GO:0006916,GO:0007049,GO:0007140,GO:0008283,GO:0008285,GO:0008637,GO:0009615,GO:0010508,GO:0016301,GO:0016310,GO:0016740,GO:0016772,GO:0043123,GO:0045893,GO:0050821	G1/S transition of mitotic cell cycle,nucleotide binding,protein kinase activity,protein serine/threonine kinase activity,ATP binding,protein phosphorylation,apoptotic process,anti-apoptosis,cell cycle,male meiosis,cell proliferation,negative regulation of cell proliferation,apoptotic mitochondrial changes,response to virus,positive regulation of autophagy,kinase activity,phosphorylation,transfer…
comp25591_c1_seq1	sp|Q8BGK6|YLAT2_MOUSE_Y+L_amino_acid_transporter_2_OS=Mus_musculus_GN=Slc7a6_PE=2_SV=1	1	3	25	0.11	0.33	2.76	4e-23	GO:0003333,GO:0003674,GO:0005886,GO:0006810,GO:0006865,GO:0015171,GO:0015297,GO:0016020,GO:0016021,GO:0016323	amino acid transmembrane transport,molecular_function,plasma membrane,transport,amino acid transport,amino acid transmembrane transporter activity,antiporter activity,membrane,integral to membrane,basolateral plasma membrane
comp10823_c0_seq1	sp|Q62805|GALR1_RAT_Galanin_receptor_type_1_OS=Rattus_norvegicus_GN=Galr1_PE=2_SV=1	16	23	102	0.41	0.6	2.7	7e-13	GO:0004871,GO:0004872,GO:0004930,GO:0004966,GO:0005886,GO:0007165,GO:0007186,GO:0007189,GO:0016020,GO:0016021,GO:0042923	signal transducer activity,receptor activity,G-protein coupled receptor activity,galanin receptor activity,plasma membrane,signal transduction,G-protein coupled receptor signaling pathway,activation of adenylate cyclase activity by G-protein signaling pathway,membrane,integral to membrane,neuropeptide binding
comp229101_c0_seq1	sp|Q6PGE7|SC6A7_MOUSE_Sodium-dependent_proline_transporter_OS=Mus_musculus_GN=Slc6a7_PE=2_SV=1	1	2	53	0.05	0.1	2.56	1e-36	GO:0005328,GO:0006810,GO:0006836,GO:0006865,GO:0015193,GO:0015293,GO:0015824,GO:0016020,GO:0016021,GO:0035524	neurotransmitter:sodium symporter activity,transport,neurotransmitter transport,amino acid transport,L-proline transmembrane transporter activity,symporter activity,proline transport,membrane,integral to membrane,proline transmembrane transport
comp22388_c0_seq1	sp|Q60756|TCF15_MOUSE_Transcription_factor_15_OS=Mus_musculus_GN=Tcf15_PE=1_SV=2	4	0	24	0.41	0	2.54	1e-19	GO:0001756,GO:0003016,GO:0003677,GO:0005634,GO:0006351,GO:0006355,GO:0007275,GO:0007517,GO:0009952,GO:0016265,GO:0035121,GO:0042755,GO:0043583,GO:0043588,GO:0048339,GO:0048644,GO:0048705,GO:0050884	somitogenesis,respiratory system process,DNA binding,nucleus,transcription, DNA-dependent,regulation of transcription, DNA-dependent,multicellular organismal development,muscle organ development,anterior/posterior pattern specification,death,tail morphogenesis,eating behavior,ear development,skin development,paraxial mesoderm development,muscle organ morphogenesis,skeletal system morphogenesis,ne…
comp24830_c0_seq1	sp|P97739|ECE1_CAVPO_Endothelin-converting_enzyme_1_OS=Cavia_porcellus_GN=ECE1_PE=2_SV=1	4	3	37	0.25	0.19	2.42	7e-35	GO:0001921,GO:0004175,GO:0004222,GO:0005624,GO:0005768,GO:0005769,GO:0005886,GO:0006508,GO:0007507,GO:0008233,GO:0008237,GO:0009897,GO:0010814,GO:0010815,GO:0010816,GO:0016020,GO:0016021,GO:0016485,GO:0016486,GO:0016787,GO:0033093,GO:0034959,GO:0042447,GO:0042733,GO:0042803,GO:0043583,GO:0046872,GO:0048471,GO:0060037	positive regulation of receptor recycling,endopeptidase activity,metalloendopeptidase activity,membrane fraction,endosome,early endosome,plasma membrane,proteolysis,heart development,peptidase activity,metallopeptidase activity,external side of plasma membrane,substance P catabolic process,bradykinin catabolic process,calcitonin catabolic process,membrane,integral to membrane,protein processing,p…
comp15157_c0_seq1	sp|P45315|SOHB_HAEIN_Probable_protease_sohB_OS=Haemophilus_influenzae_(strain_ATCC_51907_/_DSM_11121_/_KW20_/_Rd)_GN=sohB_PE=3_SV=1	0	0	28	0	0	2.39	1e-08	GO:0004252,GO:0005886,GO:0006508,GO:0008233,GO:0008236,GO:0016020,GO:0016021,GO:0016787	serine-type endopeptidase activity,plasma membrane,proteolysis,peptidase activity,serine-type peptidase activity,membrane,integral to membrane,hydrolase activity
comp116371_c0_seq1	sp|Q9QXW9|LAT2_MOUSE_Large_neutral_amino_acids_transporter_small_subunit_2_OS=Mus_musculus_GN=Slc7a8_PE=1_SV=1	1	20	55	0.04	0.82	2.29	5e-23	GO:0003333,GO:0005275,GO:0005737,GO:0005886,GO:0006810,GO:0006865,GO:0015101,GO:0015171,GO:0015179,GO:0015695,GO:0015807,GO:0016020,GO:0016021,GO:0016323,GO:0019534	amino acid transmembrane transport,amine transmembrane transporter activity,cytoplasm,plasma membrane,transport,amino acid transport,organic cation transmembrane transporter activity,amino acid transmembrane transporter activity,L-amino acid transmembrane transporter activity,organic cation transport,L-amino acid transport,membrane,integral to membrane,basolateral plasma membrane,toxin transporte…
comp11053_c0_seq1	sp|P21692|MMP1_PIG_Interstitial_collagenase_OS=Sus_scrofa_GN=MMP1_PE=1_SV=2	33	6	102	0.71	0.13	2.26	6e-25	GO:0004222,GO:0005509,GO:0005576,GO:0005578,GO:0006508,GO:0008152,GO:0008233,GO:0008237,GO:0008270,GO:0016787,GO:0030574,GO:0031012,GO:0046872	metalloendopeptidase activity,calcium ion binding,extracellular region,proteinaceous extracellular matrix,proteolysis,metabolic process,peptidase activity,metallopeptidase activity,zinc ion binding,hydrolase activity,collagen catabolic process,extracellular matrix,metal ion binding
comp192871_c0_seq1	sp|Q86YT5|S13A5_HUMAN_Solute_carrier_family_13_member_5_OS=Homo_sapiens_GN=SLC13A5_PE=1_SV=1	0	1	26	0	0.09	2.24	2e-24	GO:0005215,GO:0005343,GO:0005626,GO:0005886,GO:0006810,GO:0006811,GO:0006814,GO:0006842,GO:0015137,GO:0015141,GO:0015142,GO:0015293,GO:0015744,GO:0015746,GO:0016020,GO:0016021,GO:0016323,GO:0017153,GO:0035674,GO:0055085,GO:0071422	transporter activity,organic acid:sodium symporter activity,insoluble fraction,plasma membrane,transport,ion transport,sodium ion transport,tricarboxylic acid transport,citrate transmembrane transporter activity,succinate transmembrane transporter activity,tricarboxylic acid transmembrane transporter activity,symporter activity,succinate transport,citrate transport,membrane,integral to membrane,b…
comp29269_c1_seq1	sp|P11369|POL2_MOUSE_Retrovirus-related_Pol_polyprotein_LINE-1_OS=Mus_musculus_GN=Pol_PE=1_SV=2	5	3	38	0.19	0.12	2.23	8e-09	GO:0003723,GO:0003964,GO:0004518,GO:0004519,GO:0006278,GO:0016740,GO:0016779,GO:0016787,GO:0046872,GO:0090305	RNA binding,RNA-directed DNA polymerase activity,nuclease activity,endonuclease activity,RNA-dependent DNA replication,transferase activity,nucleotidyltransferase activity,hydrolase activity,metal ion binding,nucleic acid phosphodiester bond hydrolysis
comp21313_c0_seq1	sp|Q95220|MMP14_RABIT_Matrix_metalloproteinase-14_OS=Oryctolagus_cuniculus_GN=MMP14_PE=2_SV=2	0	0	37	0	0	2.2	4e-08	GO:0004222,GO:0005509,GO:0006508,GO:0008152,GO:0008233,GO:0008237,GO:0008270,GO:0016020,GO:0016021,GO:0016477,GO:0016787,GO:0030324,GO:0031012,GO:0031638,GO:0042470,GO:0046872,GO:0048754	metalloendopeptidase activity,calcium ion binding,proteolysis,metabolic process,peptidase activity,metallopeptidase activity,zinc ion binding,membrane,integral to membrane,cell migration,hydrolase activity,lung development,extracellular matrix,zymogen activation,melanosome,metal ion binding,branching morphogenesis of a tube
comp24941_c0_seq1	sp|P49013|FBP3_STRPU_Fibropellin-3_OS=Strongylocentrotus_purpuratus_GN=EGF3_PE=1_SV=1	11	1	35	0.67	0.06	2.2	8e-17	GO:0005509,GO:0005576,GO:0005615	calcium ion binding,extracellular region,extracellular space
comp21374_c0_seq1	sp|Q9XSZ5|MMP1_HORSE_Interstitial_collagenase_OS=Equus_caballus_GN=MMP1_PE=2_SV=1	7	26	57	0.26	0.99	2.18	3e-24	GO:0004222,GO:0005509,GO:0005576,GO:0005578,GO:0006508,GO:0008152,GO:0008233,GO:0008237,GO:0008270,GO:0016787,GO:0030574,GO:0031012,GO:0046872	metalloendopeptidase activity,calcium ion binding,extracellular region,proteinaceous extracellular matrix,proteolysis,metabolic process,peptidase activity,metallopeptidase activity,zinc ion binding,hydrolase activity,collagen catabolic process,extracellular matrix,metal ion binding
comp145698_c0_seq1	sp|P11069|GLB3_LUMTE_Extracellular_globin-3_OS=Lumbricus_terrestris_PE=1_SV=3	17	7	56	0.64	0.27	2.16	4e-18	GO:0005344,GO:0005506,GO:0005576,GO:0005833,GO:0006810,GO:0015671,GO:0019825,GO:0020037,GO:0046872	oxygen transporter activity,iron ion binding,extracellular region,hemoglobin complex,transport,oxygen transport,oxygen binding,heme binding,metal ion binding
comp15154_c0_seq1	sp|Q01705|NOTC1_MOUSE_Neurogenic_locus_notch_homolog_protein_1_OS=Mus_musculus_GN=Notch1_PE=1_SV=3	6	0	20	0.62	0	2.16	2e-18	GO:0000122,GO:0000139,GO:0001047,GO:0002051,GO:0003160,GO:0004857,GO:0004872,GO:0005509,GO:0005515,GO:0005576,GO:0005634,GO:0005654,GO:0005789,GO:0005829,GO:0005886,GO:0005887,GO:0006351,GO:0006355,GO:0007219,GO:0007275,GO:0010832,GO:0016020,GO:0016021,GO:0019899,GO:0030154,GO:0030513,GO:0030514,GO:0032495,GO:0043086,GO:0045165,GO:0045668,GO:0045892,GO:0045893,GO:0045944,GO:0046427,GO:0046872,GO:…	negative regulation of transcription from RNA polymerase II promoter,Golgi membrane,core promoter binding,osteoblast fate commitment,endocardium morphogenesis,enzyme inhibitor activity,receptor activity,calcium ion binding,protein binding,extracellular region,nucleus,nucleoplasm,endoplasmic reticulum membrane,cytosol,plasma membrane,integral to plasma membrane,transcription, DNA-dependent,regulat…
comp22055_c0_seq1	sp|P55205|GUC2G_RAT_Guanylate_cyclase_2G_OS=Rattus_norvegicus_GN=Gucy2g_PE=2_SV=2	0	0	11	0	0	2.15	1e-16	GO:0000166,GO:0004383,GO:0004672,GO:0004872,GO:0005524,GO:0005525,GO:0005624,GO:0005737,GO:0005886,GO:0006182,GO:0006468,GO:0009190,GO:0009897,GO:0016020,GO:0016021,GO:0016772,GO:0016829,GO:0016849,GO:0035556	nucleotide binding,guanylate cyclase activity,protein kinase activity,receptor activity,ATP binding,GTP binding,membrane fraction,cytoplasm,plasma membrane,cGMP biosynthetic process,protein phosphorylation,cyclic nucleotide biosynthetic process,external side of plasma membrane,membrane,integral to membrane,transferase activity, transferring phosphorus-containing groups,lyase activity,phosphorus-o…
comp10628_c0_seq1	sp|P53985|MOT1_HUMAN_Monocarboxylate_transporter_1_OS=Homo_sapiens_GN=SLC16A1_PE=1_SV=3	2	8	28	0.15	0.6	2.13	3e-10	GO:0005624,GO:0005739,GO:0005886,GO:0006090,GO:0006810,GO:0007596,GO:0008028,GO:0015130,GO:0015293,GO:0015355,GO:0015711,GO:0015718,GO:0015728,GO:0016020,GO:0016021,GO:0044281,GO:0050900,GO:0055085	membrane fraction,mitochondrion,plasma membrane,pyruvate metabolic process,transport,blood coagulation,monocarboxylic acid transmembrane transporter activity,mevalonate transmembrane transporter activity,symporter activity,secondary active monocarboxylate transmembrane transporter activity,organic anion transport,monocarboxylic acid transport,mevalonate transport,membrane,integral to membrane,sma…
comp11224_c0_seq1	sp|O43603|GALR2_HUMAN_Galanin_receptor_type_2_OS=Homo_sapiens_GN=GALR2_PE=1_SV=1	5	7	88	0.12	0.17	2.12	6e-16	GO:0004871,GO:0004872,GO:0004930,GO:0004966,GO:0005886,GO:0006936,GO:0007165,GO:0007166,GO:0007186,GO:0007188,GO:0007189,GO:0007204,GO:0007268,GO:0007275,GO:0007586,GO:0007611,GO:0007631,GO:0016020,GO:0016021,GO:0031175,GO:0042923,GO:0043647,GO:0046488	signal transducer activity,receptor activity,G-protein coupled receptor activity,galanin receptor activity,plasma membrane,muscle contraction,signal transduction,cell surface receptor signaling pathway,G-protein coupled receptor signaling pathway,G-protein signaling, coupled to cAMP nucleotide second messenger,activation of adenylate cyclase activity by G-protein signaling pathway,elevation of cy…
comp179359_c0_seq1	sp|O75445|USH2A_HUMAN_Usherin_OS=Homo_sapiens_GN=USH2A_PE=1_SV=3	11	1	43	0.52	0.05	2.11	6e-12	GO:0002142,GO:0005515,GO:0005518,GO:0005576,GO:0005604,GO:0005737,GO:0005886,GO:0007601,GO:0007605,GO:0016020,GO:0016021,GO:0016324,GO:0017022,GO:0032421,GO:0042995,GO:0045494,GO:0048496,GO:0050896,GO:0050953,GO:0060113,GO:0060171	stereocilia ankle link complex,protein binding,collagen binding,extracellular region,basement membrane,cytoplasm,plasma membrane,visual perception,sensory perception of sound,membrane,integral to membrane,apical plasma membrane,myosin binding,stereocilium bundle,cell projection,photoreceptor cell maintenance,maintenance of organ identity,response to stimulus,sensory perception of light stimulus,i…
comp25878_c1_seq1	sp|O15439|MRP4_HUMAN_Multidrug_resistance-associated_protein_4_OS=Homo_sapiens_GN=ABCC4_PE=1_SV=3	28	1	59	0.98	0.04	2.11	3e-99	GO:0000166,GO:0002576,GO:0005254,GO:0005524,GO:0005624,GO:0005886,GO:0006200,GO:0006810,GO:0006811,GO:0006821,GO:0007596,GO:0008150,GO:0016020,GO:0016021,GO:0016404,GO:0016887,GO:0017111,GO:0030168,GO:0031088,GO:0042626,GO:0055085	nucleotide binding,platelet degranulation,chloride channel activity,ATP binding,membrane fraction,plasma membrane,ATP catabolic process,transport,ion transport,chloride transport,blood coagulation,biological_process,membrane,integral to membrane,15-hydroxyprostaglandin dehydrogenase (NAD+) activity,ATPase activity,nucleoside-triphosphatase activity,platelet activation,platelet dense granule membr…
comp10688_c0_seq1	sp|Q4G0S4|C27C1_HUMAN_Cytochrome_P450_27C1_OS=Homo_sapiens_GN=CYP27C1_PE=2_SV=2	0	4	33	0	0.25	2.09	4e-27	GO:0004497,GO:0005506,GO:0009055,GO:0016020,GO:0016491,GO:0016705,GO:0020037,GO:0046872,GO:0055114	monooxygenase activity,iron ion binding,electron carrier activity,membrane,oxidoreductase activity,oxidoreductase activity, acting on paired donors, with incorporation or reduction of molecular oxygen,heme binding,metal ion binding,oxidation-reduction process
comp24984_c0_seq1	sp|B0S5Y3|RFT2A_DANRE_Riboflavin_transporter_2-A_OS=Danio_rerio_GN=rft2a_PE=2_SV=1	19	11	59	0.62	0.39	2.07	5e-39	GO:0005886,GO:0006810,GO:0016020,GO:0016021	plasma membrane,transport,membrane,integral to membrane
comp20524_c0_seq1	sp|Q91ZR5|CTSR1_MOUSE_Cation_channel_sperm-associated_protein_1_OS=Mus_musculus_GN=Catsper1_PE=1_SV=1	6	0	45	0.24	0	2.03	7e-21	GO:0001539,GO:0005216,GO:0005244,GO:0005245,GO:0005262,GO:0005515,GO:0005886,GO:0005929,GO:0006810,GO:0006811,GO:0006816,GO:0007275,GO:0007283,GO:0007342,GO:0016020,GO:0016021,GO:0019861,GO:0020017,GO:0030154,GO:0030317,GO:0034765,GO:0036128,GO:0042995,GO:0051925,GO:0055085,GO:0070588	ciliary or flagellar motility,ion channel activity,voltage-gated ion channel activity,voltage-gated calcium channel activity,calcium channel activity,protein binding,plasma membrane,cilium,transport,ion transport,calcium ion transport,multicellular organismal development,spermatogenesis,fusion of sperm to egg plasma membrane,membrane,integral to membrane,flagellum,flagellar membrane,cell differen…
comp21259_c1_seq1	sp|P15469|GLB3_LAMSP_Giant_hemoglobin_AIII_chain_OS=Lamellibrachia_sp._PE=1_SV=1	8	1	16	0.97	0.13	2.02	5e-32	GO:0005344,GO:0005506,GO:0005576,GO:0005833,GO:0006810,GO:0015671,GO:0019825,GO:0020037,GO:0046872	oxygen transporter activity,iron ion binding,extracellular region,hemoglobin complex,transport,oxygen transport,oxygen binding,heme binding,metal ion binding
comp13117_c1_seq1	sp|P21783|NOTCH_XENLA_Neurogenic_locus_notch_protein_homolog_OS=Xenopus_laevis_GN=notch1_PE=1_SV=3	1	1	69	0.03	0.03	2.01	8e-58	GO:0004872,GO:0005509,GO:0005654,GO:0006355,GO:0007219,GO:0007275,GO:0007399,GO:0016020,GO:0016021,GO:0030154,GO:0050793	receptor activity,calcium ion binding,nucleoplasm,regulation of transcription, DNA-dependent,Notch signaling pathway,multicellular organismal development,nervous system development,membrane,integral to membrane,cell differentiation,regulation of developmental process
comp21820_c0_seq1	sp|Q8UUY8|ADRB2_ONCMY_Beta-2_adrenergic_receptor_OS=Oncorhynchus_mykiss_GN=adrb2_PE=2_SV=1	1	18	61	0.03	0.59	1.99	3e-06	GO:0004871,GO:0004872,GO:0004930,GO:0004935,GO:0004941,GO:0005886,GO:0007165,GO:0007186,GO:0007190,GO:0016020,GO:0016021,GO:0071875	signal transducer activity,receptor activity,G-protein coupled receptor activity,adrenergic receptor activity,beta2-adrenergic receptor activity,plasma membrane,signal transduction,G-protein coupled receptor signaling pathway,activation of adenylate cyclase activity,membrane,integral to membrane,adrenergic receptor signaling pathway
comp18065_c0_seq1	sp|Q7LHG5|YI31B_YEAST_Transposon_Ty3-I_Gag-Pol_polyprotein_OS=Saccharomyces_cerevisiae_(strain_ATCC_204508_/_S288c)_GN=TY3B-I_PE=3_SV=2	1	0	10	0.18	0	1.93	1e-09	GO:0000166,GO:0003676,GO:0003677,GO:0003723,GO:0003824,GO:0003887,GO:0003964,GO:0004190,GO:0004518,GO:0004519,GO:0004523,GO:0005524,GO:0005634,GO:0005737,GO:0006278,GO:0006310,GO:0006508,GO:0008152,GO:0008233,GO:0008270,GO:0015074,GO:0016740,GO:0016779,GO:0016787,GO:0046797,GO:0046872,GO:0090305	nucleotide binding,nucleic acid binding,DNA binding,RNA binding,catalytic activity,DNA-directed DNA polymerase activity,RNA-directed DNA polymerase activity,aspartic-type endopeptidase activity,nuclease activity,endonuclease activity,ribonuclease H activity,ATP binding,nucleus,cytoplasm,RNA-dependent DNA replication,DNA recombination,proteolysis,metabolic process,peptidase activity,zinc ion bindi…
comp194014_c0_seq1	sp|Q63344|MOT2_RAT_Monocarboxylate_transporter_2_OS=Rattus_norvegicus_GN=Slc16a7_PE=2_SV=1	1	14	32	0.06	0.83	1.92	4e-12	GO:0005624,GO:0005886,GO:0006810,GO:0008028,GO:0015293,GO:0015355,GO:0015711,GO:0015718,GO:0016020,GO:0016021,GO:0055085	membrane fraction,plasma membrane,transport,monocarboxylic acid transmembrane transporter activity,symporter activity,secondary active monocarboxylate transmembrane transporter activity,organic anion transport,monocarboxylic acid transport,membrane,integral to membrane,transmembrane transport
comp24819_c0_seq1	sp|Q0IIF9|CP2U1_BOVIN_Cytochrome_P450_2U1_OS=Bos_taurus_GN=CYP2U1_PE=2_SV=1	13	14	51	0.47	0.51	1.88	5e-64	GO:0004497,GO:0005506,GO:0005783,GO:0005789,GO:0005792,GO:0009055,GO:0016020,GO:0016021,GO:0016491,GO:0016705,GO:0016712,GO:0020037,GO:0046872,GO:0055114,GO:0070330	monooxygenase activity,iron ion binding,endoplasmic reticulum,endoplasmic reticulum membrane,microsome,electron carrier activity,membrane,integral to membrane,oxidoreductase activity,oxidoreductase activity, acting on paired donors, with incorporation or reduction of molecular oxygen,oxidoreductase activity, acting on paired donors, with incorporation or reduction of molecular oxygen, reduced fla…
comp264155_c0_seq1	sp|P06333|TCB1_RABIT_T-cell_receptor_beta_chain_ANA_11_OS=Oryctolagus_cuniculus_PE=4_SV=1	5	6	12	0.75	0.95	1.88	3e-11	GO:0004872,GO:0016020,GO:0016021	receptor activity,membrane,integral to membrane
comp21500_c1_seq1	sp|Q99884|SC6A7_HUMAN_Sodium-dependent_proline_transporter_OS=Homo_sapiens_GN=SLC6A7_PE=2_SV=2	1	1	24	0.07	0.08	1.86	5e-31	GO:0005328,GO:0005624,GO:0005886,GO:0005887,GO:0006810,GO:0006836,GO:0006865,GO:0015193,GO:0015293,GO:0015824,GO:0016020,GO:0016021,GO:0035524,GO:0055085	neurotransmitter:sodium symporter activity,membrane fraction,plasma membrane,integral to plasma membrane,transport,neurotransmitter transport,amino acid transport,L-proline transmembrane transporter activity,symporter activity,proline transport,membrane,integral to membrane,proline transmembrane transport,transmembrane transport
comp25839_c1_seq1	sp|Q6NT16|CF192_HUMAN_MFS-type_transporter_C6orf192_OS=Homo_sapiens_GN=C6orf192_PE=2_SV=1	2	0	15	0.39	0	1.86	1e-09	GO:0006810,GO:0016020,GO:0016021,GO:0055085	transport,membrane,integral to membrane,transmembrane transport
comp29269_c0_seq1	sp|Q588U8|CFDP2_TRAJA_Craniofacial_development_protein_2_OS=Tragulus_javanicus_GN=CFDP2_PE=2_SV=1	0	4	31	0	0.23	1.83	1e-08	GO:0005634,GO:0005737	nucleus,cytoplasm
comp11639_c0_seq1	sp|P18208|GLBM_TYLHE_Giant_extracellular_hemoglobin_linker_2_chain_OS=Tylorrhynchus_heterochaetus_PE=1_SV=1	3	9	28	0.18	0.57	1.82	4e-13	GO:0005344,GO:0006810,GO:0015671	oxygen transporter activity,transport,oxygen transport
comp21538_c0_seq1	sp|Q5VYJ5|CJ112_HUMAN_MAM_and_LDL-receptor_class_A_domain-containing_protein_C10orf112_OS=Homo_sapiens_GN=C10orf112_PE=2_SV=3	4	1	32	0.22	0.06	1.82	3e-06	GO:0016020,GO:0016021	membrane,integral to membrane
comp231715_c0_seq1	sp|P55114|NAS33_CAEEL_Zinc_metalloproteinase_nas-33_OS=Caenorhabditis_elegans_GN=nas-33_PE=2_SV=2	5	0	24	0.36	0	1.78	6e-27	GO:0004222,GO:0005576,GO:0006508,GO:0008233,GO:0008237,GO:0008270,GO:0016787,GO:0046872	metalloendopeptidase activity,extracellular region,proteolysis,peptidase activity,metallopeptidase activity,zinc ion binding,hydrolase activity,metal ion binding
comp24242_c0_seq1	sp|P0C227|GLB_NERAL_Globin_OS=Nerita_albicilla_PE=1_SV=1	27	1	52	0.68	0.07	1.75	3e-07	GO:0005344,GO:0005506,GO:0005576,GO:0005833,GO:0006810,GO:0015671,GO:0019825,GO:0020037,GO:0046872	oxygen transporter activity,iron ion binding,extracellular region,hemoglobin complex,transport,oxygen transport,oxygen binding,heme binding,metal ion binding
comp11398_c0_seq1	sp|Q7ZX37|JMD6B_XENLA_Bifunctional_arginine_demethylase_and_lysyl-hydroxylase_JMJD6-B_OS=Xenopus_laevis_GN=jmjd6-b_PE=2_SV=1	3	0	45	0.11	0	1.73	3e-07	GO:0002040,GO:0003723,GO:0003727,GO:0005634,GO:0005654,GO:0005730,GO:0006351,GO:0006355,GO:0006397,GO:0007275,GO:0008380,GO:0016491,GO:0016568,GO:0016702,GO:0018395,GO:0030154,GO:0033746,GO:0033749,GO:0046872,GO:0048024,GO:0055114,GO:0070078,GO:0070079,GO:0070815	sprouting angiogenesis,RNA binding,single-stranded RNA binding,nucleus,nucleoplasm,nucleolus,transcription, DNA-dependent,regulation of transcription, DNA-dependent,mRNA processing,multicellular organismal development,RNA splicing,oxidoreductase activity,chromatin modification,oxidoreductase activity, acting on single donors with incorporation of molecular oxygen, incorporation of two atoms of ox…
comp11077_c0_seq1	sp|Q9WTR6|XCT_MOUSE_Cystine/glutamate_transporter_OS=Mus_musculus_GN=Slc7a11_PE=1_SV=1	0	15	38	0	0.66	1.72	2e-25	GO:0003333,GO:0005791,GO:0005792,GO:0005856,GO:0005886,GO:0006810,GO:0006865,GO:0006979,GO:0007420,GO:0009636,GO:0015171,GO:0016020,GO:0016021,GO:0035094,GO:0070306	amino acid transmembrane transport,rough endoplasmic reticulum,microsome,cytoskeleton,plasma membrane,transport,amino acid transport,response to oxidative stress,brain development,response to toxin,amino acid transmembrane transporter activity,membrane,integral to membrane,response to nicotine,lens fiber cell differentiation
comp310056_c0_seq1	sp|O15439|MRP4_HUMAN_Multidrug_resistance-associated_protein_4_OS=Homo_sapiens_GN=ABCC4_PE=1_SV=3	2	0	11	0.29	0	1.68	1e-12	GO:0000166,GO:0002576,GO:0005254,GO:0005524,GO:0005624,GO:0005886,GO:0006200,GO:0006810,GO:0006811,GO:0006821,GO:0007596,GO:0008150,GO:0016020,GO:0016021,GO:0016404,GO:0016887,GO:0017111,GO:0030168,GO:0031088,GO:0042626,GO:0055085	nucleotide binding,platelet degranulation,chloride channel activity,ATP binding,membrane fraction,plasma membrane,ATP catabolic process,transport,ion transport,chloride transport,blood coagulation,biological_process,membrane,integral to membrane,15-hydroxyprostaglandin dehydrogenase (NAD+) activity,ATPase activity,nucleoside-triphosphatase activity,platelet activation,platelet dense granule membr…
comp28884_c0_seq1	sp|P50904|RASA1_RAT_Ras_GTPase-activating_protein_1_OS=Rattus_norvegicus_GN=Rasa1_PE=2_SV=1	6	6	20	0.48	0.5	1.66	1e-25	GO:0000910,GO:0001570,GO:0001726,GO:0001948,GO:0001953,GO:0005096,GO:0005099,GO:0005102,GO:0005515,GO:0005543,GO:0005622,GO:0005737,GO:0005886,GO:0007155,GO:0007162,GO:0007165,GO:0009790,GO:0030036,GO:0030833,GO:0031235,GO:0032320,GO:0043524,GO:0043547,GO:0045768,GO:0046580,GO:0051020,GO:0051056	cytokinesis,vasculogenesis,ruffle,glycoprotein binding,negative regulation of cell-matrix adhesion,GTPase activator activity,Ras GTPase activator activity,receptor binding,protein binding,phospholipid binding,intracellular,cytoplasm,plasma membrane,cell adhesion,negative regulation of cell adhesion,signal transduction,embryo development,actin cytoskeleton organization,regulation of actin filament…
comp21500_c0_seq1	sp|A7Y2W8|SC6A9_XENLA_Sodium-_and_chloride-dependent_glycine_transporter_1_OS=Xenopus_laevis_GN=slc6a9_PE=2_SV=1	1	0	16	0.1	0	1.64	4e-11	GO:0005283,GO:0005328,GO:0005887,GO:0006810,GO:0006836,GO:0006865,GO:0015293,GO:0016020,GO:0016021	sodium:amino acid symporter activity,neurotransmitter:sodium symporter activity,integral to plasma membrane,transport,neurotransmitter transport,amino acid transport,symporter activity,membrane,integral to membrane
comp442913_c0_seq1	sp|P47764|NLPD_YEREN_Lipoprotein_NlpD_(Fragment)_OS=Yersinia_enterocolitica_GN=nlpD_PE=3_SV=1	0	0	14	0	0	1.64	4e-15	GO:0005886,GO:0016020	plasma membrane,membrane
comp17118_c0_seq1	sp|Q3ZMH1|SC5A8_DANRE_Sodium-coupled_monocarboxylate_transporter_1_OS=Danio_rerio_GN=slc5a8_PE=1_SV=1	0	0	22	0	0	1.61	1e-12	GO:0005215,GO:0006810,GO:0006811,GO:0006814,GO:0015293,GO:0015355,GO:0016020,GO:0016021,GO:0055085	transporter activity,transport,ion transport,sodium ion transport,symporter activity,secondary active monocarboxylate transmembrane transporter activity,membrane,integral to membrane,transmembrane transport
comp18149_c0_seq1	sp|Q90592|GTR2_CHICK_Solute_carrier_family_2,_facilitated_glucose_transporter_member_2_OS=Gallus_gallus_GN=SLC2A2_PE=2_SV=1	0	0	11	0	0	1.61	2e-18	GO:0005215,GO:0005355,GO:0005886,GO:0005975,GO:0006810,GO:0008643,GO:0015758,GO:0016020,GO:0016021,GO:0022857,GO:0022891,GO:0044281,GO:0055085	transporter activity,glucose transmembrane transporter activity,plasma membrane,carbohydrate metabolic process,transport,carbohydrate transport,glucose transport,membrane,integral to membrane,transmembrane transporter activity,substrate-specific transmembrane transporter activity,small molecule metabolic process,transmembrane transport
comp22569_c0_seq1	sp|Q9WTR6|XCT_MOUSE_Cystine/glutamate_transporter_OS=Mus_musculus_GN=Slc7a11_PE=1_SV=1	2	2	72	0.04	0.04	1.61	2e-87	GO:0003333,GO:0005791,GO:0005792,GO:0005856,GO:0005886,GO:0006810,GO:0006865,GO:0006979,GO:0007420,GO:0009636,GO:0015171,GO:0016020,GO:0016021,GO:0035094,GO:0070306	amino acid transmembrane transport,rough endoplasmic reticulum,microsome,cytoskeleton,plasma membrane,transport,amino acid transport,response to oxidative stress,brain development,response to toxin,amino acid transmembrane transporter activity,membrane,integral to membrane,response to nicotine,lens fiber cell differentiation
comp181570_c0_seq1	sp|Q8BTH6|SCRT2_MOUSE_Transcriptional_repressor_scratch_2_OS=Mus_musculus_GN=Scrt2_PE=2_SV=2	6	4	20	0.46	0.32	1.6	1e-46	GO:0003676,GO:0003677,GO:0005622,GO:0005634,GO:0006351,GO:0006355,GO:0008150,GO:0008270,GO:0046872	nucleic acid binding,DNA binding,intracellular,nucleus,transcription, DNA-dependent,regulation of transcription, DNA-dependent,biological_process,zinc ion binding,metal ion binding
comp25623_c1_seq1	sp|Q8BM88|CATO_MOUSE_Cathepsin_O_OS=Mus_musculus_GN=Ctso_PE=2_SV=1	10	0	30	0.52	0	1.6	7e-38	GO:0004197,GO:0005575,GO:0005764,GO:0006508,GO:0008233,GO:0008234,GO:0016787	cysteine-type endopeptidase activity,cellular_component,lysosome,proteolysis,peptidase activity,cysteine-type peptidase activity,hydrolase activity
comp25878_c2_seq1	sp|O15439|MRP4_HUMAN_Multidrug_resistance-associated_protein_4_OS=Homo_sapiens_GN=ABCC4_PE=1_SV=3	17	1	32	0.82	0.05	1.6	1e-23	GO:0000166,GO:0002576,GO:0005254,GO:0005524,GO:0005624,GO:0005886,GO:0006200,GO:0006810,GO:0006811,GO:0006821,GO:0007596,GO:0008150,GO:0016020,GO:0016021,GO:0016404,GO:0016887,GO:0017111,GO:0030168,GO:0031088,GO:0042626,GO:0055085	nucleotide binding,platelet degranulation,chloride channel activity,ATP binding,membrane fraction,plasma membrane,ATP catabolic process,transport,ion transport,chloride transport,blood coagulation,biological_process,membrane,integral to membrane,15-hydroxyprostaglandin dehydrogenase (NAD+) activity,ATPase activity,nucleoside-triphosphatase activity,platelet activation,platelet dense granule membr…
comp29629_c1_seq1	sp|P08548|LIN1_NYCCO_LINE-1_reverse_transcriptase_homolog_OS=Nycticebus_coucang_PE=1_SV=1	7	9	21	0.48	0.76	1.6	7e-07	GO:0003723,GO:0003964,GO:0006278,GO:0016740,GO:0016779,GO:0046872	RNA binding,RNA-directed DNA polymerase activity,RNA-dependent DNA replication,transferase activity,nucleotidyltransferase activity,metal ion binding
comp17658_c0_seq1	sp|P98157|LRP1_CHICK_Low-density_lipoprotein_receptor-related_protein_1_OS=Gallus_gallus_GN=LRP1_PE=2_SV=1	8	2	39	0.31	0.08	1.55	2e-09	GO:0004872,GO:0005509,GO:0005905,GO:0006897,GO:0016020,GO:0016021,GO:0046872	receptor activity,calcium ion binding,coated pit,endocytosis,membrane,integral to membrane,metal ion binding
comp333498_c0_seq1	sp|O75445|USH2A_HUMAN_Usherin_OS=Homo_sapiens_GN=USH2A_PE=1_SV=3	1	0	16	0.09	0	1.54	2e-06	GO:0002142,GO:0005515,GO:0005518,GO:0005576,GO:0005604,GO:0005737,GO:0005886,GO:0007601,GO:0007605,GO:0016020,GO:0016021,GO:0016324,GO:0017022,GO:0032421,GO:0042995,GO:0045494,GO:0048496,GO:0050896,GO:0050953,GO:0060113,GO:0060171	stereocilia ankle link complex,protein binding,collagen binding,extracellular region,basement membrane,cytoplasm,plasma membrane,visual perception,sensory perception of sound,membrane,integral to membrane,apical plasma membrane,myosin binding,stereocilium bundle,cell projection,photoreceptor cell maintenance,maintenance of organ identity,response to stimulus,sensory perception of light stimulus,i…
comp526757_c0_seq1	sp|Q69566|U88_HHV6U_Uncharacterized_protein_U88_OS=Human_herpesvirus_6A_(strain_Uganda-1102)_GN=U88_PE=4_SV=1	0	1	7	0	0.22	1.54	4e-13	GO:0016020,GO:0016021	membrane,integral to membrane
comp22616_c0_seq1	sp|P79292|OPRX_PIG_Nociceptin_receptor_OS=Sus_scrofa_GN=OPRL1_PE=2_SV=1	7	1	49	0.21	0.03	1.53	8e-09	GO:0001626,GO:0004871,GO:0004872,GO:0004930,GO:0004985,GO:0005886,GO:0007165,GO:0007186,GO:0016020,GO:0016021,GO:0038003	nociceptin receptor activity,signal transducer activity,receptor activity,G-protein coupled receptor activity,opioid receptor activity,plasma membrane,signal transduction,G-protein coupled receptor signaling pathway,membrane,integral to membrane,opioid receptor signaling pathway
comp228923_c0_seq1	sp|O15439|MRP4_HUMAN_Multidrug_resistance-associated_protein_4_OS=Homo_sapiens_GN=ABCC4_PE=1_SV=3	7	7	13	0.76	0.79	1.48	2e-15	GO:0000166,GO:0002576,GO:0005254,GO:0005524,GO:0005624,GO:0005886,GO:0006200,GO:0006810,GO:0006811,GO:0006821,GO:0007596,GO:0008150,GO:0016020,GO:0016021,GO:0016404,GO:0016887,GO:0017111,GO:0030168,GO:0031088,GO:0042626,GO:0055085	nucleotide binding,platelet degranulation,chloride channel activity,ATP binding,membrane fraction,plasma membrane,ATP catabolic process,transport,ion transport,chloride transport,blood coagulation,biological_process,membrane,integral to membrane,15-hydroxyprostaglandin dehydrogenase (NAD+) activity,ATPase activity,nucleoside-triphosphatase activity,platelet activation,platelet dense granule membr…
comp26265_c0_seq1	sp|Q60841|RELN_MOUSE_Reelin_OS=Mus_musculus_GN=Reln_PE=1_SV=3	21	18	68	0.44	0.38	1.47	2e-55	GO:0000904,GO:0001764,GO:0005576,GO:0005578,GO:0005615,GO:0005737,GO:0006508,GO:0007155,GO:0007275,GO:0007411,GO:0007417,GO:0007420,GO:0008233,GO:0008236,GO:0010001,GO:0010976,GO:0014068,GO:0016358,GO:0016477,GO:0016787,GO:0018108,GO:0021511,GO:0021517,GO:0021766,GO:0021800,GO:0021987,GO:0030425,GO:0030900,GO:0032008,GO:0035418,GO:0038026,GO:0045860,GO:0046872,GO:0048265,GO:0050731,GO:0050804,GO:…	cell morphogenesis involved in differentiation,neuron migration,extracellular region,proteinaceous extracellular matrix,extracellular space,cytoplasm,proteolysis,cell adhesion,multicellular organismal development,axon guidance,central nervous system development,brain development,peptidase activity,serine-type peptidase activity,glial cell differentiation,positive regulation of neuron projection d…
comp308201_c0_seq1	sp|P09237|MMP7_HUMAN_Matrilysin_OS=Homo_sapiens_GN=MMP7_PE=1_SV=1	2	0	43	0.07	0	1.45	1e-42	GO:0002779,GO:0004222,GO:0005576,GO:0005578,GO:0005615,GO:0006508,GO:0008152,GO:0008233,GO:0008237,GO:0008270,GO:0016787,GO:0022617,GO:0030198,GO:0030574,GO:0031012,GO:0042127,GO:0042493,GO:0042742,GO:0046872,GO:0050829,GO:0050830	antibacterial peptide secretion,metalloendopeptidase activity,extracellular region,proteinaceous extracellular matrix,extracellular space,proteolysis,metabolic process,peptidase activity,metallopeptidase activity,zinc ion binding,hydrolase activity,extracellular matrix disassembly,extracellular matrix organization,collagen catabolic process,extracellular matrix,regulation of cell proliferation,re…
comp235532_c0_seq1	sp|P41234|ABCA2_MOUSE_ATP-binding_cassette_sub-family_A_member_2_OS=Mus_musculus_GN=Abca2_PE=1_SV=4	2	11	17	0.16	0.92	1.44	2e-41	GO:0000166,GO:0005524,GO:0005764,GO:0005765,GO:0005768,GO:0005815,GO:0006200,GO:0006357,GO:0006810,GO:0016020,GO:0016021,GO:0016023,GO:0016887,GO:0017111,GO:0032383,GO:0042632,GO:0048545	nucleotide binding,ATP binding,lysosome,lysosomal membrane,endosome,microtubule organizing center,ATP catabolic process,regulation of transcription from RNA polymerase II promoter,transport,membrane,integral to membrane,cytoplasmic membrane-bounded vesicle,ATPase activity,nucleoside-triphosphatase activity,regulation of intracellular cholesterol transport,cholesterol homeostasis,response to stero…
comp18392_c0_seq1	sp|P47842|GTR3_CANFA_Solute_carrier_family_2,_facilitated_glucose_transporter_member_3_OS=Canis_familiaris_GN=SLC2A3_PE=2_SV=1	0	0	37	0	0	1.43	5e-46	GO:0002080,GO:0005215,GO:0005355,GO:0005737,GO:0005886,GO:0006810,GO:0008643,GO:0015758,GO:0016020,GO:0016021,GO:0022857,GO:0022891,GO:0033300,GO:0055056,GO:0055085,GO:0070837	acrosomal membrane,transporter activity,glucose transmembrane transporter activity,cytoplasm,plasma membrane,transport,carbohydrate transport,glucose transport,membrane,integral to membrane,transmembrane transporter activity,substrate-specific transmembrane transporter activity,dehydroascorbic acid transporter activity,D-glucose transmembrane transporter activity,transmembrane transport,dehydroas…
comp139836_c0_seq1	sp|Q99102|MUC4_HUMAN_Mucin-4_OS=Homo_sapiens_GN=MUC4_PE=1_SV=4	18	2	81	0.31	0.03	1.42	2e-38	GO:0005176,GO:0005201,GO:0005576,GO:0005578,GO:0005796,GO:0005886,GO:0005887,GO:0007155,GO:0007160,GO:0008150,GO:0016020,GO:0016021,GO:0016266,GO:0030197,GO:0043687,GO:0044267	ErbB-2 class receptor binding,extracellular matrix structural constituent,extracellular region,proteinaceous extracellular matrix,Golgi lumen,plasma membrane,integral to plasma membrane,cell adhesion,cell-matrix adhesion,biological_process,membrane,integral to membrane,O-glycan processing,extracellular matrix constituent, lubricant activity,post-translational protein modification,cellular protein…
comp24830_c1_seq1	sp|P78562|PHEX_HUMAN_Phosphate-regulating_neutral_endopeptidase_OS=Homo_sapiens_GN=PHEX_PE=1_SV=1	7	2	40	0.23	0.07	1.38	3e-18	GO:0001501,GO:0004177,GO:0004222,GO:0005783,GO:0005794,GO:0005886,GO:0005887,GO:0006464,GO:0006508,GO:0007267,GO:0008233,GO:0008237,GO:0008270,GO:0016020,GO:0016021,GO:0016787,GO:0031214,GO:0046872,GO:0048471	skeletal system development,aminopeptidase activity,metalloendopeptidase activity,endoplasmic reticulum,Golgi apparatus,plasma membrane,integral to plasma membrane,protein modification process,proteolysis,cell-cell signaling,peptidase activity,metallopeptidase activity,zinc ion binding,membrane,integral to membrane,hydrolase activity,biomineral tissue development,metal ion binding,perinuclear reg…
comp24657_c0_seq1	sp|Q8R0M8|MOT5_MOUSE_Monocarboxylate_transporter_5_OS=Mus_musculus_GN=Slc16a4_PE=2_SV=1	6	41	69	0.11	0.79	1.37	3e-08	GO:0003674,GO:0005575,GO:0005886,GO:0006810,GO:0008150,GO:0015293,GO:0016020,GO:0016021,GO:0055085	molecular_function,cellular_component,plasma membrane,transport,biological_process,symporter activity,membrane,integral to membrane,transmembrane transport
comp28595_c0_seq1	sp|Q10126|YSM6_CAEEL_Putative_uncharacterized_transposon-derived_protein_F52C9.6_OS=Caenorhabditis_elegans_GN=F52C9.6_PE=5_SV=1	6	10	15	0.51	0.91	1.37	4e-09	GO:0003723,GO:0003964,GO:0006278	RNA binding,RNA-directed DNA polymerase activity,RNA-dependent DNA replication
comp23539_c2_seq1	sp|A2AVA0|SVEP1_MOUSE_Sushi,_von_Willebrand_factor_type_A,_EGF_and_pentraxin_domain-containing_protein_1_OS=Mus_musculus_GN=Svep1_PE=1_SV=1	10	0	38	0.35	0	1.35	3e-15	GO:0003682,GO:0005509,GO:0005576,GO:0005737,GO:0007155,GO:0008150,GO:0016020	chromatin binding,calcium ion binding,extracellular region,cytoplasm,cell adhesion,biological_process,membrane
comp166010_c0_seq1	sp|P25931|NPYR_DROME_Neuropeptide_Y_receptor_OS=Drosophila_melanogaster_GN=NepYr_PE=2_SV=2	28	5	39	0.94	0.17	1.34	8e-07	GO:0001653,GO:0004871,GO:0004872,GO:0004930,GO:0004983,GO:0005886,GO:0007165,GO:0007166,GO:0007186,GO:0016020,GO:0016021	peptide receptor activity,signal transducer activity,receptor activity,G-protein coupled receptor activity,neuropeptide Y receptor activity,plasma membrane,signal transduction,cell surface receptor signaling pathway,G-protein coupled receptor signaling pathway,membrane,integral to membrane
comp185821_c0_seq1	sp|P0C6B8|SVEP1_RAT_Sushi,_von_Willebrand_factor_type_A,_EGF_and_pentraxin_domain-containing_protein_1_OS=Rattus_norvegicus_GN=Svep1_PE=1_SV=1	17	6	42	0.53	0.19	1.34	2e-40	GO:0003682,GO:0005509,GO:0005576,GO:0005737,GO:0007155,GO:0016020	chromatin binding,calcium ion binding,extracellular region,cytoplasm,cell adhesion,membrane
comp225230_c0_seq1	sp|P04058|ACES_TORCA_Acetylcholinesterase_OS=Torpedo_californica_GN=ache_PE=1_SV=2	4	0	17	0.3	0	1.34	1e-19	GO:0001507,GO:0003990,GO:0004091,GO:0004104,GO:0005886,GO:0016020,GO:0016787,GO:0030054,GO:0031225,GO:0042135,GO:0043083,GO:0045202	acetylcholine catabolic process in synaptic cleft,acetylcholinesterase activity,carboxylesterase activity,cholinesterase activity,plasma membrane,membrane,hydrolase activity,cell junction,anchored to membrane,neurotransmitter catabolic process,synaptic cleft,synapse
comp26265_c3_seq1	sp|O93574|RELN_CHICK_Reelin_(Fragment)_OS=Gallus_gallus_GN=RELN_PE=2_SV=1	10	9	33	0.39	0.35	1.31	8e-38	GO:0000904,GO:0001764,GO:0004712,GO:0005576,GO:0005578,GO:0005615,GO:0005737,GO:0006508,GO:0007155,GO:0007275,GO:0007411,GO:0007417,GO:0007420,GO:0008233,GO:0008236,GO:0010001,GO:0016787,GO:0018108,GO:0021511,GO:0021517,GO:0021800,GO:0030425,GO:0045860,GO:0046872,GO:0048265,GO:0051057	cell morphogenesis involved in differentiation,neuron migration,protein serine/threonine/tyrosine kinase activity,extracellular region,proteinaceous extracellular matrix,extracellular space,cytoplasm,proteolysis,cell adhesion,multicellular organismal development,axon guidance,central nervous system development,brain development,peptidase activity,serine-type peptidase activity,glial cell differen…
comp11183_c0_seq1	sp|A1L3M3|YLAT2_XENLA_Y+L_amino_acid_transporter_2_OS=Xenopus_laevis_GN=slc7a6_PE=2_SV=1	14	9	22	0.71	0.49	1.3	2e-41	GO:0003333,GO:0005886,GO:0006810,GO:0006865,GO:0015171,GO:0016020,GO:0016021,GO:0016323	amino acid transmembrane transport,plasma membrane,transport,amino acid transport,amino acid transmembrane transporter activity,membrane,integral to membrane,basolateral plasma membrane
comp23143_c0_seq1	sp|O35516|NOTC2_MOUSE_Neurogenic_locus_notch_homolog_protein_2_OS=Mus_musculus_GN=Notch2_PE=1_SV=1	8	0	35.99	0.31	0	1.3	3e-10	GO:0001709,GO:0002011,GO:0002437,GO:0004872,GO:0005509,GO:0005515,GO:0005634,GO:0005886,GO:0005887,GO:0006351,GO:0006355,GO:0006959,GO:0007050,GO:0007219,GO:0007275,GO:0007368,GO:0008285,GO:0009887,GO:0009986,GO:0016020,GO:0016021,GO:0016049,GO:0019899,GO:0030154,GO:0030326,GO:0042060,GO:0043065,GO:0045672,GO:0046579,GO:0050793,GO:0051059,GO:0072014,GO:0072015,GO:0072104,GO:0072602	cell fate determination,morphogenesis of an epithelial sheet,inflammatory response to antigenic stimulus,receptor activity,calcium ion binding,protein binding,nucleus,plasma membrane,integral to plasma membrane,transcription, DNA-dependent,regulation of transcription, DNA-dependent,humoral immune response,cell cycle arrest,Notch signaling pathway,multicellular organismal development,determination…
comp215609_c0_seq1	sp|Q7ZU45|TTC25_DANRE_Tetratricopeptide_repeat_protein_25_OS=Danio_rerio_GN=ttc25_PE=2_SV=1	8	3	11	0.89	0.35	1.28	4e-13	GO:0005488	binding
comp17180_c0_seq1	sp|Q8BHG1|NRDC_MOUSE_Nardilysin_OS=Mus_musculus_GN=Nrd1_PE=1_SV=1	9	2	19	0.58	0.13	1.27	5e-12	GO:0003824,GO:0004222,GO:0005515,GO:0005739,GO:0006508,GO:0008233,GO:0008237,GO:0008270,GO:0016787,GO:0046872	catalytic activity,metalloendopeptidase activity,protein binding,mitochondrion,proteolysis,peptidase activity,metallopeptidase activity,zinc ion binding,hydrolase activity,metal ion binding
comp17325_c0_seq1	sp|Q6AXU3|I20L2_RAT_Interferon-stimulated_20_kDa_exonuclease-like_2_OS=Rattus_norvegicus_GN=Isg20l2_PE=2_SV=1	1	2	11	0.11	0.23	1.25	3e-13	GO:0003676,GO:0004518,GO:0004527,GO:0005622,GO:0005634,GO:0005730,GO:0016787,GO:0042254,GO:0043231,GO:0090305	nucleic acid binding,nuclease activity,exonuclease activity,intracellular,nucleus,nucleolus,hydrolase activity,ribosome biogenesis,intracellular membrane-bounded organelle,nucleic acid phosphodiester bond hydrolysis
comp27861_c0_seq1	sp|Q588U8|CFDP2_TRAJA_Craniofacial_development_protein_2_OS=Tragulus_javanicus_GN=CFDP2_PE=2_SV=1	1	6	12	0.1	0.62	1.24	2e-18	GO:0005634,GO:0005737	nucleus,cytoplasm
comp29708_c1_seq1	sp|P98164|LRP2_HUMAN_Low-density_lipoprotein_receptor-related_protein_2_OS=Homo_sapiens_GN=LRP2_PE=1_SV=3	31	6	41	0.85	0.16	1.23	7e-51	GO:0004872,GO:0005509,GO:0005515,GO:0005615,GO:0005624,GO:0005737,GO:0005764,GO:0005768,GO:0005783,GO:0005794,GO:0005886,GO:0005903,GO:0005905,GO:0006486,GO:0006629,GO:0006766,GO:0006897,GO:0006898,GO:0007568,GO:0008202,GO:0008283,GO:0010165,GO:0016020,GO:0016021,GO:0016197,GO:0016324,GO:0017124,GO:0020028,GO:0030139,GO:0030492,GO:0030900,GO:0031100,GO:0031526,GO:0032526,GO:0033280,GO:0042359,GO:…	receptor activity,calcium ion binding,protein binding,extracellular space,membrane fraction,cytoplasm,lysosome,endosome,endoplasmic reticulum,Golgi apparatus,plasma membrane,brush border,coated pit,protein glycosylation,lipid metabolic process,vitamin metabolic process,endocytosis,receptor-mediated endocytosis,aging,steroid metabolic process,cell proliferation,response to X-ray,membrane,integral …
comp401655_c0_seq1	sp|P51589|CP2J2_HUMAN_Cytochrome_P450_2J2_OS=Homo_sapiens_GN=CYP2J2_PE=1_SV=2	0	0	20	0	0	1.23	1e-33	GO:0004497,GO:0005506,GO:0005783,GO:0005789,GO:0005792,GO:0006690,GO:0006805,GO:0008016,GO:0008392,GO:0008404,GO:0008405,GO:0009055,GO:0016020,GO:0016491,GO:0016705,GO:0016712,GO:0019373,GO:0020037,GO:0043651,GO:0044281,GO:0046872,GO:0055114,GO:0070330,GO:0071614	monooxygenase activity,iron ion binding,endoplasmic reticulum,endoplasmic reticulum membrane,microsome,icosanoid metabolic process,xenobiotic metabolic process,regulation of heart contraction,arachidonic acid epoxygenase activity,arachidonic acid 14,15-epoxygenase activity,arachidonic acid 11,12-epoxygenase activity,electron carrier activity,membrane,oxidoreductase activity,oxidoreductase activit…
comp24303_c0_seq1	sp|O15439|MRP4_HUMAN_Multidrug_resistance-associated_protein_4_OS=Homo_sapiens_GN=ABCC4_PE=1_SV=3	5	16	28	0.21	0.69	1.22	2e-41	GO:0000166,GO:0002576,GO:0005254,GO:0005524,GO:0005624,GO:0005886,GO:0006200,GO:0006810,GO:0006811,GO:0006821,GO:0007596,GO:0008150,GO:0016020,GO:0016021,GO:0016404,GO:0016887,GO:0017111,GO:0030168,GO:0031088,GO:0042626,GO:0055085	nucleotide binding,platelet degranulation,chloride channel activity,ATP binding,membrane fraction,plasma membrane,ATP catabolic process,transport,ion transport,chloride transport,blood coagulation,biological_process,membrane,integral to membrane,15-hydroxyprostaglandin dehydrogenase (NAD+) activity,ATPase activity,nucleoside-triphosphatase activity,platelet activation,platelet dense granule membr…
comp395441_c0_seq1	sp|P45735|PALY_VITVI_Phenylalanine_ammonia-lyase_(Fragment)_OS=Vitis_vinifera_GN=PAL_PE=2_SV=1	7	8	43	0.19	0.22	1.21	4e-65	GO:0003824,GO:0005737,GO:0006559,GO:0006979,GO:0009058,GO:0009555,GO:0009698,GO:0009819,GO:0010224,GO:0016829,GO:0016841,GO:0045548,GO:0046244,GO:0046274,GO:0080167	catalytic activity,cytoplasm,L-phenylalanine catabolic process,response to oxidative stress,biosynthetic process,pollen development,phenylpropanoid metabolic process,drought recovery,response to UV-B,lyase activity,ammonia-lyase activity,phenylalanine ammonia-lyase activity,salicylic acid catabolic process,lignin catabolic process,response to karrikin
comp405104_c0_seq1	sp|O13065|MMP18_XENLA_Matrix_metalloproteinase-18_OS=Xenopus_laevis_GN=mmp18_PE=2_SV=1	0	2	38	0	0.06	1.21	1e-44	GO:0004222,GO:0005509,GO:0005576,GO:0005578,GO:0006508,GO:0008152,GO:0008233,GO:0008237,GO:0008270,GO:0016787,GO:0030574,GO:0031012,GO:0046872	metalloendopeptidase activity,calcium ion binding,extracellular region,proteinaceous extracellular matrix,proteolysis,metabolic process,peptidase activity,metallopeptidase activity,zinc ion binding,hydrolase activity,collagen catabolic process,extracellular matrix,metal ion binding
comp23539_c0_seq1	sp|Q5G271|NETR_PANTR_Neurotrypsin_OS=Pan_troglodytes_GN=PRSS12_PE=3_SV=1	3	0	16	0.22	0	1.2	9e-28	GO:0003824,GO:0004252,GO:0005044,GO:0005576,GO:0006508,GO:0008233,GO:0008236,GO:0016020,GO:0016787,GO:0030425,GO:0031410,GO:0031638,GO:0043083,GO:0043195,GO:0045202	catalytic activity,serine-type endopeptidase activity,scavenger receptor activity,extracellular region,proteolysis,peptidase activity,serine-type peptidase activity,membrane,hydrolase activity,dendrite,cytoplasmic vesicle,zymogen activation,synaptic cleft,terminal button,synapse
comp23389_c1_seq1	sp|Q07075|AMPE_HUMAN_Glutamyl_aminopeptidase_OS=Homo_sapiens_GN=ENPEP_PE=1_SV=3	0	0	13	0	0	1.19	1e-48	GO:0001525,GO:0002005,GO:0003081,GO:0004177,GO:0005887,GO:0005903,GO:0006508,GO:0007267,GO:0008233,GO:0008237,GO:0008270,GO:0008283,GO:0009897,GO:0016020,GO:0016021,GO:0016324,GO:0016477,GO:0016787,GO:0031410,GO:0032835,GO:0045177,GO:0046872,GO:0070006	angiogenesis,angiotensin catabolic process in blood,regulation of systemic arterial blood pressure by renin-angiotensin,aminopeptidase activity,integral to plasma membrane,brush border,proteolysis,cell-cell signaling,peptidase activity,metallopeptidase activity,zinc ion binding,cell proliferation,external side of plasma membrane,membrane,integral to membrane,apical plasma membrane,cell migration,…
comp24303_c1_seq1	sp|O15439|MRP4_HUMAN_Multidrug_resistance-associated_protein_4_OS=Homo_sapiens_GN=ABCC4_PE=1_SV=3	4	11	32	0.14	0.4	1.18	2e-42	GO:0000166,GO:0002576,GO:0005254,GO:0005524,GO:0005624,GO:0005886,GO:0006200,GO:0006810,GO:0006811,GO:0006821,GO:0007596,GO:0008150,GO:0016020,GO:0016021,GO:0016404,GO:0016887,GO:0017111,GO:0030168,GO:0031088,GO:0042626,GO:0055085	nucleotide binding,platelet degranulation,chloride channel activity,ATP binding,membrane fraction,plasma membrane,ATP catabolic process,transport,ion transport,chloride transport,blood coagulation,biological_process,membrane,integral to membrane,15-hydroxyprostaglandin dehydrogenase (NAD+) activity,ATPase activity,nucleoside-triphosphatase activity,platelet activation,platelet dense granule membr…
comp566645_c0_seq1	sp|B4SDZ2|XERC_PELPB_Tyrosine_recombinase_XerC_OS=Pelodictyon_phaeoclathratiforme_(strain_DSM_5477_/_BU-1)_GN=xerC_PE=3_SV=1	0	0	6	0	0	1.18	1e-18	GO:0003677,GO:0005737,GO:0006310,GO:0007049,GO:0007059,GO:0015074,GO:0051301	DNA binding,cytoplasm,DNA recombination,cell cycle,chromosome segregation,DNA integration,cell division
comp136469_c0_seq1	sp|Q91286|FGFR2_PLEWA_Fibroblast_growth_factor_receptor_2_OS=Pleurodeles_waltl_GN=FGFR2_PE=2_SV=1	29	8	38	0.87	0.24	1.17	1e-40	GO:0000122,GO:0000166,GO:0001525,GO:0001657,GO:0002053,GO:0003148,GO:0003149,GO:0004672,GO:0004713,GO:0004714,GO:0004872,GO:0005007,GO:0005524,GO:0005634,GO:0005794,GO:0005886,GO:0006468,GO:0006915,GO:0007267,GO:0007409,GO:0008284,GO:0008543,GO:0008589,GO:0009791,GO:0009880,GO:0009887,GO:0010453,GO:0016020,GO:0016021,GO:0016023,GO:0016301,GO:0016310,GO:0016331,GO:0016740,GO:0016772,GO:0017134,GO:…	negative regulation of transcription from RNA polymerase II promoter,nucleotide binding,angiogenesis,ureteric bud development,positive regulation of mesenchymal cell proliferation,outflow tract septum morphogenesis,membranous septum morphogenesis,protein kinase activity,protein tyrosine kinase activity,transmembrane receptor protein tyrosine kinase activity,receptor activity,fibroblast growth fac…
comp17926_c0_seq1	sp|Q03278|PO21_NASVI_Retrovirus-related_Pol_polyprotein_from_type-1_retrotransposable_element_R2_(Fragment)_OS=Nasonia_vitripennis_PE=4_SV=2	8	21	48	0.19	0.5	1.15	8e-35	GO:0003723,GO:0003964,GO:0004518,GO:0004519,GO:0005622,GO:0006278,GO:0008270,GO:0016740,GO:0016779,GO:0016787,GO:0046872,GO:0090305	RNA binding,RNA-directed DNA polymerase activity,nuclease activity,endonuclease activity,intracellular,RNA-dependent DNA replication,zinc ion binding,transferase activity,nucleotidyltransferase activity,hydrolase activity,metal ion binding,nucleic acid phosphodiester bond hydrolysis
comp11801_c0_seq1	sp|O02751|CFDP2_BOVIN_Craniofacial_development_protein_2_OS=Bos_taurus_GN=CFDP2_PE=1_SV=2	7	5	13	0.58	0.43	1.13	5e-17	GO:0005634,GO:0005737	nucleus,cytoplasm
comp28791_c0_seq1	sp|Q2KID2|NTHL1_BOVIN_Endonuclease_III-like_protein_1_OS=Bos_taurus_GN=NTHL1_PE=2_SV=1	6	4	8	0.81	0.57	1.13	1e-26	GO:0003677,GO:0003690,GO:0003824,GO:0003906,GO:0004519,GO:0005634,GO:0005739,GO:0006281,GO:0006284,GO:0006285,GO:0006296,GO:0006974,GO:0008152,GO:0016787,GO:0016798,GO:0016829,GO:0019104,GO:0046872,GO:0051536,GO:0051539	DNA binding,double-stranded DNA binding,catalytic activity,DNA-(apurinic or apyrimidinic site) lyase activity,endonuclease activity,nucleus,mitochondrion,DNA repair,base-excision repair,base-excision repair, AP site formation,nucleotide-excision repair, DNA incision, 5'-to lesion,response to DNA damage stimulus,metabolic process,hydrolase activity,hydrolase activity, acting on glycosyl bonds,lyas…
comp14767_c0_seq1	sp|A8EWT6|DNAK_ARCB4_Chaperone_protein_DnaK_OS=Arcobacter_butzleri_(strain_RM4018)_GN=dnaK_PE=3_SV=1	0	1	5	0	0.23	1.12	2e-38	GO:0000166,GO:0005524,GO:0006457,GO:0006950,GO:0051082	nucleotide binding,ATP binding,protein folding,response to stress,unfolded protein binding
comp20738_c1_seq1	sp|O15439|MRP4_HUMAN_Multidrug_resistance-associated_protein_4_OS=Homo_sapiens_GN=ABCC4_PE=1_SV=3	2	0	18	0.12	0	1.07	3e-59	GO:0000166,GO:0002576,GO:0005254,GO:0005524,GO:0005624,GO:0005886,GO:0006200,GO:0006810,GO:0006811,GO:0006821,GO:0007596,GO:0008150,GO:0016020,GO:0016021,GO:0016404,GO:0016887,GO:0017111,GO:0030168,GO:0031088,GO:0042626,GO:0055085	nucleotide binding,platelet degranulation,chloride channel activity,ATP binding,membrane fraction,plasma membrane,ATP catabolic process,transport,ion transport,chloride transport,blood coagulation,biological_process,membrane,integral to membrane,15-hydroxyprostaglandin dehydrogenase (NAD+) activity,ATPase activity,nucleoside-triphosphatase activity,platelet activation,platelet dense granule membr…
comp25937_c0_seq1	sp|Q9VCA2|ORCT_DROME_Organic_cation_transporter_protein_OS=Drosophila_melanogaster_GN=Orct_PE=1_SV=1	14	5	21	0.69	0.36	1.07	1e-09	GO:0006810,GO:0006811,GO:0006915,GO:0016020,GO:0016021,GO:0022857,GO:0055085	transport,ion transport,apoptotic process,membrane,integral to membrane,transmembrane transporter activity,transmembrane transport
comp15666_c0_seq1	sp|Q00555|CFTR_SHEEP_Cystic_fibrosis_transmembrane_conductance_regulator_OS=Ovis_aries_GN=CFTR_PE=1_SV=2	2	0	7	0.17	0	1.04	2e-08	GO:0000166,GO:0005216,GO:0005254,GO:0005260,GO:0005524,GO:0005768,GO:0005769,GO:0006200,GO:0006810,GO:0006811,GO:0006821,GO:0016020,GO:0016021,GO:0016787,GO:0016887,GO:0017111,GO:0031901,GO:0034707,GO:0042626,GO:0055085	nucleotide binding,ion channel activity,chloride channel activity,channel-conductance-controlling ATPase activity,ATP binding,endosome,early endosome,ATP catabolic process,transport,ion transport,chloride transport,membrane,integral to membrane,hydrolase activity,ATPase activity,nucleoside-triphosphatase activity,early endosome membrane,chloride channel complex,ATPase activity, coupled to transme…
comp524875_c0_seq1	sp|Q9NPC3|CIP1_HUMAN_E3_ubiquitin-protein_ligase_CCNB1IP1_OS=Homo_sapiens_GN=CCNB1IP1_PE=1_SV=1	0	1	8	0	0.13	1.03	5e-18	GO:0001825,GO:0005515,GO:0005634,GO:0005694,GO:0006915,GO:0007132,GO:0007286,GO:0016874,GO:0035265,GO:0046872,GO:0051026	blastocyst formation,protein binding,nucleus,chromosome,apoptotic process,meiotic metaphase I,spermatid development,ligase activity,organ growth,metal ion binding,chiasma assembly
comp11501_c0_seq1	sp|Q80T14|FRAS1_MOUSE_Extracellular_matrix_protein_FRAS1_OS=Mus_musculus_GN=Fras1_PE=2_SV=2	5	5	12	0.41	0.42	1.02	5e-16	GO:0002009,GO:0005604,GO:0005886,GO:0007154,GO:0015031,GO:0016020,GO:0016021,GO:0043588,GO:0046872	morphogenesis of an epithelium,basement membrane,plasma membrane,cell communication,protein transport,membrane,integral to membrane,skin development,metal ion binding
comp16937_c0_seq1	sp|Q0II73|CBPO_BOVIN_Carboxypeptidase_O_OS=Bos_taurus_GN=CPO_PE=2_SV=1	2	0	26	0.08	0	1.02	4e-32	GO:0004180,GO:0004181,GO:0005576,GO:0006508,GO:0008233,GO:0008237,GO:0008270,GO:0016787,GO:0046872	carboxypeptidase activity,metallocarboxypeptidase activity,extracellular region,proteolysis,peptidase activity,metallopeptidase activity,zinc ion binding,hydrolase activity,metal ion binding
comp17056_c0_seq1	sp|O55123|MMP10_MOUSE_Stromelysin-2_OS=Mus_musculus_GN=Mmp10_PE=2_SV=1	0	0	23	0	0	1.02	2e-31	GO:0004222,GO:0005509,GO:0005576,GO:0005578,GO:0006508,GO:0008152,GO:0008233,GO:0008237,GO:0008270,GO:0016787,GO:0030334,GO:0030574,GO:0031012,GO:0046872	metalloendopeptidase activity,calcium ion binding,extracellular region,proteinaceous extracellular matrix,proteolysis,metabolic process,peptidase activity,metallopeptidase activity,zinc ion binding,hydrolase activity,regulation of cell migration,collagen catabolic process,extracellular matrix,metal ion binding
comp20750_c0_seq1	sp|O70247|SC5A6_RAT_Sodium-dependent_multivitamin_transporter_OS=Rattus_norvegicus_GN=Slc5a6_PE=2_SV=1	1	0	10	0.1	0	1.02	7e-09	GO:0005215,GO:0006810,GO:0006811,GO:0006814,GO:0008523,GO:0012506,GO:0015293,GO:0015878,GO:0015887,GO:0016020,GO:0016021,GO:0031526,GO:0055085	transporter activity,transport,ion transport,sodium ion transport,sodium-dependent multivitamin transmembrane transporter activity,vesicle membrane,symporter activity,biotin transport,pantothenate transmembrane transport,membrane,integral to membrane,brush border membrane,transmembrane transport
comp649543_c0_seq1	sp|Q91502|SC6A8_TORMA_Creatine_transporter_OS=Torpedo_marmorata_PE=2_SV=1	0	0	5	0	0	1.02	9e-13	GO:0005328,GO:0006810,GO:0006811,GO:0006814,GO:0006836,GO:0015293,GO:0016020,GO:0016021	neurotransmitter:sodium symporter activity,transport,ion transport,sodium ion transport,neurotransmitter transport,symporter activity,membrane,integral to membrane
comp17200_c0_seq1	sp|P98164|LRP2_HUMAN_Low-density_lipoprotein_receptor-related_protein_2_OS=Homo_sapiens_GN=LRP2_PE=1_SV=3	11	0	31	0.35	0	1.01	2e-08	GO:0004872,GO:0005509,GO:0005515,GO:0005615,GO:0005624,GO:0005737,GO:0005764,GO:0005768,GO:0005783,GO:0005794,GO:0005886,GO:0005903,GO:0005905,GO:0006486,GO:0006629,GO:0006766,GO:0006897,GO:0006898,GO:0007568,GO:0008202,GO:0008283,GO:0010165,GO:0016020,GO:0016021,GO:0016197,GO:0016324,GO:0017124,GO:0020028,GO:0030139,GO:0030492,GO:0030900,GO:0031100,GO:0031526,GO:0032526,GO:0033280,GO:0042359,GO:…	receptor activity,calcium ion binding,protein binding,extracellular space,membrane fraction,cytoplasm,lysosome,endosome,endoplasmic reticulum,Golgi apparatus,plasma membrane,brush border,coated pit,protein glycosylation,lipid metabolic process,vitamin metabolic process,endocytosis,receptor-mediated endocytosis,aging,steroid metabolic process,cell proliferation,response to X-ray,membrane,integral …
comp20252_c0_seq1	sp|Q8C5S7|REC8_MOUSE_Meiotic_recombination_protein_REC8_homolog_OS=Mus_musculus_GN=Rec8_PE=1_SV=1	32	3	34	0.92	0.09	1.01	1e-10	GO:0000228,GO:0000775,GO:0000780,GO:0000794,GO:0000795,GO:0000800,GO:0001556,GO:0001673,GO:0005515,GO:0005634,GO:0005654,GO:0005694,GO:0007059,GO:0007126,GO:0007129,GO:0007141,GO:0007286,GO:0030893	nuclear chromosome,chromosome, centromeric region,condensed nuclear chromosome, centromeric region,condensed nuclear chromosome,synaptonemal complex,lateral element,oocyte maturation,male germ cell nucleus,protein binding,nucleus,nucleoplasm,chromosome,chromosome segregation,meiosis,synapsis,male meiosis I,spermatid development,meiotic cohesin complex
comp11104_c0_seq1	sp|Q91XQ0|DYH8_MOUSE_Dynein_heavy_chain_8,_axonemal_OS=Mus_musculus_GN=Dnahc8_PE=2_SV=2	74	52	85	0.85	0.6	1	0	GO:0000166,GO:0003674,GO:0003774,GO:0003777,GO:0005524,GO:0005737,GO:0005856,GO:0005874,GO:0005929,GO:0006200,GO:0007018,GO:0008150,GO:0009434,GO:0016887,GO:0017111,GO:0030286,GO:0035085,GO:0042995	nucleotide binding,molecular_function,motor activity,microtubule motor activity,ATP binding,cytoplasm,cytoskeleton,microtubule,cilium,ATP catabolic process,microtubule-based movement,biological_process,microtubule-based flagellum,ATPase activity,nucleoside-triphosphatase activity,dynein complex,cilium axoneme,cell projection
