# Supplementary material for: Genetic mechanisms of bone digestion and nutrient absorption in the bone-eating worm Osedax japonicus inferred from transcriptome and gene expression analyses
Source: BMC Evol Biol. 2017 Jan 13;17:17. doi: 10.1186/s12862-016-0844-4 (PMC5237233; doi:10.1186/s12862-016-0844-4)
Supplement: Additional file 5: Table S3. — Significantly enriched gene ontology (GO) terms in the root transcriptome. (XLSX 45 kb) [file 12862_2016_844_MOESM5_ESM.xlsx]

## Sheet: Sheet1
Table S3. Significantly enriched terms in the root transcriptome
GO term	GO name*	P-value
Over-represented GO terms
GO:0005634	nucleus (C)	1.28594e-20
GO:0005737	cytoplasm (C)	2.46931e-19
GO:0046872	metal ion binding (M)	7.62919e-09
GO:0000166	nucleotide binding (M)	1.46667e-08
GO:0005739	mitochondrion (C)	1.46667e-08
GO:0016787	hydrolase activity (M)	7.58443e-08
GO:0016020	membrane (C)	1.7741e-06
GO:0016740	transferase activity (M)	2.7093e-06
GO:0005515	protein binding (M)	2.86705e-06
GO:0005524	ATP binding (M)	2.48298e-05
GO:0005730	nucleolus (C)	0.00022262
GO:0008270	zinc ion binding (M)	0.000562061
GO:0015031	protein transport (B)	0.000694331
GO:0006810	transport (B)	0.000892118
GO:0003723	RNA binding (M)	0.00149153
GO:0005829	cytosol (C)	0.0024951
GO:0008152	metabolic process (B)	0.00359268
GO:0003676	nuculeic acid binding (M)	0.0101954
GO:0005794	Golgi apparatus (C)	0.0135082
GO:0005783	endoplasmic reticulum (C)	0.0137614
GO:0006351	transcription, DNA-templated (B)	0.0201731
GO:0005856	cytoskeleton (C)	0.0253419
GO:0005488	binding (M)	0.0268874
GO:0006397	mRNA processing (B)	0.0307718
GO:0007049	cell cycle (B)	0.0358226
GO:0003824	catalytic activity (M)	0.0358226
Under-represented terms
GO:0004930	G-protein coupled receptor activity (M)	0.000537604
GO:0007186	G-protein coupled receptor signaling pathway (B)	0.0136038
GO:0005216	ion channel activity (M)	0.0268874
* (B), Biological process; (C), Cellular component; (M), Molecular Function
