# Supplementary material for: Genetic mechanisms of bone digestion and nutrient absorption in the bone-eating worm Osedax japonicus inferred from transcriptome and gene expression analyses
Source: BMC Evol Biol. 2017 Jan 13;17:17. doi: 10.1186/s12862-016-0844-4 (PMC5237233; doi:10.1186/s12862-016-0844-4)
Supplement: Additional file 6: Table S4. — Summary of mmp gene expression. (XLSX 47 kb) [file 12862_2016_844_MOESM6_ESM.xlsx]

## Sheet: Sheet1
Table S4. genes and their fpkm values
gene	subcomponent ID	larva + male	trunk	root	in situ
mmp1	comp10396_c0_seq1	1.54	0	0
mmp2	comp12464_c0_seq1	0.03	1.87	112.44
mmp3	comp12647_c0_seq1	0.48	0.77	235.33
mmp4	comp12710_c0_seq1	23.73	384.32	41.6
mmp5	comp13052_c0_seq1	0	0.31	40.45	*
mmp6	comp14088_c0_seq1	0.12	0.75	200.37	*
mmp7	comp19914_c0_seq1	0.08	0.42	21.38	*
mmp8	comp20114_c0_seq1	11.36	1	1.88
mmp9	comp20299_c1_seq1	1.62	18.9	7.17	*
mmp10	comp23782_c0_seq1	0.03	0.04	26.88	*
mmp11	comp26385_c0_seq2	0.48	6.25	2.23	*
mmp12	comp27036_c0_seq1	0.11	0.22	161.78	*
mmp13	comp29389_c0_seq2	0	0.43	55.06
mmp14	comp29509_c0_seq2	2.09	315.37	0.85
mmp15	comp29703_c3_seq1	0.22	0	18.78	*
mmp16	comp30052_c0_seq1	1.03	8.27	1356.51	*
mmp17	comp30343_c0_seq1	0.11	4	735.06	*
mmp18	comp30564_c0_seq1	0.56	6.47	478.19	*
mmp19	comp33380_c0_seq1	0.09	0.06	90.73	*
mmp20	comp34436_c0_seq1	0.25	0.19	84.06	*
mmp21	comp37678_c0_seq1	0.07	0	39.74	*
mmp22	comp39282_c0_seq1	5.34	3.65	23.06	*
mmp23	comp405104_c0_seq1	0	0.06	1.21
mmp24	comp51975_c0_seq1	0	0.13	14.83	*
ctsB1	comp20517_c1_seq1	67.06	58.28	75.54
ctsB2	comp23870_c0_seq1	0	0	168.76	*
ctsB3	comp28619_c0_seq1	1.08	7.2	4171.72	*
mme	comp30196_c0_seq1	0.71	0.97	986.54	*
slc4a-1	comp20515_c0_seq1	7.06	49.81	145.61	*
slc4a-2	comp20598_c1_seq1	2.62	27.37	136.8	*
slc5a-1	comp26957_c0_seq1	0.13	0.55	19.54	*
slc6a-1	comp229101_c0_seq1	0.05	0.1	2.56	*
slc6a-2	comp23261_c0_seq1	0.11	0.02	7.74	*
slc7a-1	comp28381_c0_seq1	0.34	0	5.78	*
slc13a-1	comp20121_c0_seq1	0.03	0.05	29.66	*
slc13a-2	comp20673_c0_seq1	0	0.05	3.89	*
slc15a-1	comp12581_c0_seq1	3.6	11.05	567.15	*
slc15a-2	comp21039_c0_seq1	0.26	0.05	115.29	*
slc16a-1	comp23599_c0_seq1	0.34	1.68	24.35	*
slc17a-1	comp27267_c1_seq1	0	0.77	5.17	*
