# Supplementary material for: Genetic mechanisms of bone digestion and nutrient absorption in the bone-eating worm Osedax japonicus inferred from transcriptome and gene expression analyses
Source: BMC Evol Biol. 2017 Jan 13;17:17. doi: 10.1186/s12862-016-0844-4 (PMC5237233; doi:10.1186/s12862-016-0844-4)
Supplement: Additional file 8: Table S5. — Solute carrier (SLC) transporters in the Osedax japonicus transcriptome. (XLSX 31 kb) [file 12862_2016_844_MOESM8_ESM.xlsx]

## Sheet: Sheet1
Table S5. SLC transporters in the O. japonicus transcriptome
family	description	number of contigs	number of contigs in the root	root specific
SLC1	High-affinity glutamate and neutral amino acid transporter family	1	1
SLC2	Facilitative GLUT transporter family	8	7	2
SLC3	Heavy subunit of the heteromeric amino acid transporters	1	1
SLC4	Bicarbonate transporter family	5	5
SLC5	Sodium glucose cotransporter family	13	11	3
SLC6	Sodium- and chloride-dependent neurotransmitter transporter family	19	15	3
SLC7	Cationic amino acid transporter/glycoprotein-associated amino acid transporter family	16	14	6
SLC8	Na+/Ca2+ exchanger family	3	3
SLC9	Na+/H+ exchanger family	5	5
SLC10	Sodium bile salt cotransporter family	6	5
SLC12	Electroneutral cation-Cl cotransporter family	4	4
SLC13	Na+-sulfate/carboxylate cotransporter family	8	8	4
SLC15	Proton oligopeptide cotransporter family	2	2	1
SLC16	Monocarboxylate transporter family	25	20	6
SLC17	Vesicular glutamate transporter family	6	6	1
SLC18	Vesicular amine transporter family	1	1
SLC20	TypeIII Na+-phosphate cotransporter family	1	1
SLCO(SLC21)	Organic anion transporting polypeptide family	11	11	1
SLC22	Organix cation/anion/zwitterion tranporter family	4	3
SLC23	Na+-dependent ascorbic acid transporter family	4	3
SLC24	Na+/(Ca2+-K+) exchanger family	3	2
SLC25	Mitochondrial carrier family	23	22	1
SLC26	Multifunctional anion exchanger family	3	3
SLC27	Fatty acid transporter protein family	1	1
SLC28	Na+-coupled nucleoside transporter family	1	1
SLC29	Facilitative nucleoside transport family	2	2
SLC30	Zinc efflux family	5	5
SLC31	Copper tranporter family	2	1
SLC33	Acetyl-CoA transporter family	1	1
SLC34	Type II Na+-phosphate cotransporter family	1	1
SLC35	Nucleoside-sugar transporter family	13	13
SLC36	Proton-coupled amino acid transporter family	2	2
SLC37	Sugar-phosphate/phosphate exchanger family	2	1
SLC38	System A & N, sodium-coupled neutral amino acid transporter family	3	3
SLC39	Metal ion transporter family	11	11
SLC40	Basolateral iron transporter family	1	1
SLC41	MgtE-like magnesium transporter family	1	1
SLC44	Choline-like transporter family	3	1
SLC45	Putative sugar transporter family	2	1
SLC46	Folate transporter family	7	3	1
SLC47	Multidrug and Toxin Extrusion (MATE) family	4	3	1
total		234	205	30
