# Supplementary material for: Genetic mechanisms of bone digestion and nutrient absorption in the bone-eating worm Osedax japonicus inferred from transcriptome and gene expression analyses
Source: BMC Evol Biol. 2017 Jan 13;17:17. doi: 10.1186/s12862-016-0844-4 (PMC5237233; doi:10.1186/s12862-016-0844-4)
Supplement: Additional file 9: Table S6. — Primer sets and accession numbers of genes. (XLSX 53 kb) [file 12862_2016_844_MOESM9_ESM.xlsx]

## Sheet: Sheet1
gene name	primer forward	primer reverse	accession number
ctsB2	TTGTACATTGGCCGTACTGGTTTG	CCTGATCTGTAACTGGGGAAATCG	LC055990
ctsB3	TACCTGCCAAGGAATTTTGATGCT	GCAGGAATGTTTGGTTAGGGAATG	LC055991
mme	ATCAGCGACATGCAGAGATACAGC	CGTTTGCAGTTGTAAGCTTTGTGG	LC055992
mmp5	CCTGCCCGCCAATAAAAAGG	TTCCATGTCAAGGTCGTGTCAA	LC055993
mmp6	CAGGAGCACACGGAGATGGA	TCCGTATTGGCAAGGGTTCG	LC055994
mmp7	CTCGAGCTAGCACCGGGAAA	GGTAACAGTCGTTGCCGGAGA	LC055995
mmp9	TCGGCAAATGATGTCAGCAAA	CCTTCGGCGTAGTCGACGTT	LC055996
mmp10	GCCCGGGCATTAGAGTGTTG	CGGCAAAGAATAATGCGTGTTG	LC055997
mmp11	TTTCACTCTTCCAAGATTGGTGCT	CGTGAGCGGCTACAGTCATCA	LC055998
mmp12	ATGGCTGGATTAAGACCAACTGGA	CAGGTAATTCGACGCAGTTTCTCC	LC055999
mmp15	ACATCACTCTATCCGCTTCGCCTA	ATTGTATGGCACTTCTGGCTGGAT	LC056000
mmp16	ACCATGTGGGCTACTTGAAGCAAT	AGCTCTGCAACCCAAGAAGTAACG	LC056001
mmp17	ATGGCCTCACAAATGTTCCTTCTT	GATGTCATCGTAGCCGAGTCTGAA	LC056002
mmp18	ATCTCGTTCTGACTTGGTGGAAGG	CCAATATTTGGCGGTGTTACCAGT	LC056003
mmp19	GACGGTTGTGGTACATCGGTCATA	CTTGTAGTAAGGGGCCATGACAGC	LC056004
mmp20	AGCAGTGGTTTGTGTATCGTCTGC	CGTCTTCCATAAACAGCTTGAGCA	LC056005
mmp21	GCCTGTTTGACGGTAGTGGATTCT	GAAGTGTAGACGTCAGTGTCAGCA	LC056006
mmp22	CTTCACATTGAAATGGATTCACCAC	TCCAGGCACGTAGCGTTTGTAGTA	LC056007
mmp24	TTGCGTTTGTAGCGTGTTTTCAGT	ATGACACCCTATCTGCGACCGTAT	LC056008
slc4a-1	TGAATCCAATCAAAATGACCATCG	CTTTCAGGGGATGAGCTTTGAAGA	LC056009
slc4a-2	AACAAGAACCGATCCAGCAACAAT	AACACCAGCAACAGAAGAGGGAAC	LC056010
slc5a-1	ACATTTGATAGCTTCCGCACGATT	TCATCCTCAATATCGGGGTCTTGT	LC056011
slc6a-1	GGCATACCTGCATTCTTCCTTGAA	GAAGGCTCCGGGTAGGAATAAAGA	LC056012
slc6a-2	GAGGTGCCTTCCTGGTTCCTTACT	CAATCATCATCATGGGAACAGCAT	LC056013
slc7a-1	AACAACCTTTCAAGGGATCCACAA	CACAATTCAGTTGACCTTTGACCA	LC056014
slc13a-1	ACATACACTCACTCACACGCACGA	AAAGTAGGCCATACCCCAGGTGTT	LC056015
slc13a-2	GGCGGGAGGAATTTTCTCTAGAACT	TGGGGAAGTGAAGGAATTTTACCG	LC056016
slc15a-1	CAGACTTTCCCAAGGTCATTGCTT	CTATGGCATGTATGCAAGGCGTTA	LC056017
slc15a-2	CTTCACACCGCTACTGGGAGCTAT	ATTCATATCGCATGGAAATCAGCA	LC056018
slc16a-1	TTACCTGGGTGGTGCCTAGTCAAG	TCCGGTGGTATCTCTGAGTCTTCC	LC056019
slc17a-1	ATATTCACTTCACCGCCTTTCTGG	CGATCGTCTTTGTTCATATCGCTAA	LC056020
